# Supplementary material for: Tumor Purity in Preclinical Mouse Tumor Models
Source: Cancer Res Commun. 2022 May 10;2(5):353–65. doi: 10.1158/2767-9764.CRC-21-0126 (PMC9981214; doi:10.1158/2767-9764.CRC-21-0126)
Supplement: Supplementary Tables 1-2 — Table S1-S2 [file crc-21-0126-s01.xlsx]

## Sheet: TableS1A
Human Stromal Signature gene of the ESTIMATE algorithm	Mouse orthologous gene
ABCA6	Abca6
ACTG2	Actg2
ADAM12	Adam12
ADAMTS5	Adamts5
AIF1	Aif1
AOC3	Aoc3
APBB1IP	Apbb1ip
ARHGAP28	Arhgap28
ASPN	Aspn
ATP8B4	Atp8b4
BGN	Bgn
BTK	Btk
C1QA	C1qa
C1QB	C1qb
C3AR1	C3ar1
CCR1	Ccr1
CD14	Cd14
CD163	Cd163
CD200	Cd200
CD248	Cd248
CD33	Cd33
CD86	Cd86
CD93	Cd93
CDH5	Cdh5
CH25H	Ch25h
CILP	Cilp
CLEC7A	Clec7a
COL10A1	Col10a1
COL14A1	Col14a1
COL15A1	Col15a1
COL1A2	Col1a2
COL3A1	Col3a1
COL5A3	Col5a3
COL6A3	Col6a3
COL8A2	Col8a2
COMP	Comp
COX7A1	Cox7a1
CSF1R	Csf1r
CXCL12	Cxcl12
CXCL14	Cxcl14
CXCL9	Cxcl9
DCN	Dcn
DDR2	Ddr2
DIO2	Dio2
ECM2	Ecm2
EDIL3	Edil3
EDNRA	Ednra
EGFL6	Egfl6
EMCN	Emcn
ENPEP	Enpep
ENPP2	Enpp2
ERG	Erg
F13A1	F13a1
FAP	Fap
FASLG	Fasl
FBLN2	Fbln2
FCGR2A	Fcgr3
FCGR2B	Fcgr2b
FMO1	Fmo1
FOXF1	Foxf1
FPR1	Fpr1
FRZB	Frzb
GIMAP5	Gimap5
GPR124(ADGRA2)	Adgra2
GREM1	Grem1
HDC	Hdc
HEPH	Heph
HGF	Hgf
IGF1	Igf1
IGSF6	Igsf6
IL18R1	Il18r1
IL1B	Il1b
ISLR	Islr
ITGAM	Itgam
ITGBL1	Itgbl1
ITIH3	Itih3
ITIH5	Itih5
ITM2A	Itm2a
KCNJ8	Kcnj8
KDR	Kdr
LDB2	Ldb2
LMOD1	Lmod1
LPPR4(PLPPR4)	Plppr4
LRRC15	Lrrc15
LRRC32	Lrrc32
LUM	Lum
LY86	Ly86
MAF	Maf
MFAP5	Mfap5
MMP3	Mmp3
MS4A4A	Ms4a4a
MS4A6A	Ms4a6b;Ms4a6c;Ms4a6d
MSR1	Msr1
MXRA5
NOX4	Nox4
ODZ4(TENM4)	Tenm4
OLFML1	Olfml1
OLFML2B	Olfml2b
PAPPA	Pappa
PCDH12	Pcdh12
PDE2A	Pde2a
PDGFRB	Pdgfrb
PIK3R5	Pik3r5
PLXDC1	Plxdc1
PLXNC1	Plxnc1
PRKG1	Prkg1
PTGER3	Ptger3
PTGIS	Ptgis
RAMP3	Ramp3
RARRES2	Rarres2
RASGRP3	Rasgrp3
RGS4	Rgs4
RSAD2	Rsad2
RUNX1T1	Runx1t1
SAMSN1	Samsn1
SCUBE2	Scube2
SERPING1	Serping1
SFRP4	Sfrp4
SGCD	Sgcd
SH2D1A	Sh2d1a
SIGLEC1	Siglec1
SP140	Sp140
SPON1	Spon1
SPON2	Spon2
SULF1	Sulf1
TCF21	Tcf21
TFEC	Tfec
THBS2	Thbs2
TLR2	Tlr2
TLR7	Tlr7
TNFSF4	Tnfsf4
TNN	Tnn
TRAT1	Trat1
TXNDC3(NME8)	Nme8
VCAM1	Vcam1
VSIG4	Vsig4
WISP1	Wisp1
WNT2	Wnt2
ZEB2	Zeb2
ZFPM2	Zfpm2
ZNF423	Zfp423

## Sheet: TableS1B
Human Immune Signature gene of the ESTIMATE algorithm	Mouse orthologous gene
ADAM8	Adam8
ADCY7	Adcy7
ALOX5AP	Alox5ap
AOAH	Aoah
ARHGAP15	Arhgap15
ARHGDIB	Arhgdib
ARHGEF6	Arhgef6
BCL2A1	Bcl2a1a;Bcl2a1b;Bcl2a1d
BIN2	Bin2
CASP1	Casp1
CCDC69	Ccdc69
CCL5	Ccl5
CCR7	Ccr7
CD2	Cd2
CD247	Cd247
CD27	Cd27
CD300A	Cd300a
CD302	Cd302
CD37	Cd37
CD3D	Cd3d
CD48	Cd48
CD52	Cd52
CD53	Cd53
CD69	Cd69
CD74	Cd74
CLEC2B
CLEC4A	Clec4a2
CORO1A	Coro1a
CST7	Cst7
CSTA	2010005H15Rik;BC117090;Csta1;Gm4758;Gm5416;Gm5483;Stfa1;Stfa2;Stfa2l1;Stfa3
CTSS	Ctss
CYBB	Cybb
DOCK2	Dock2
EMP3	Emp3
EVI2B	Evi2b
FCER1G	Fcer1g
FGL2	Fgl2
FGR	Fgr
FLI1	Fli1
FYB	Fyb
GBP1
GBP2	Gbp2
GIMAP4	Gimap4
GIMAP6	Gimap6
GLRX	Glrx
GMFG	Gmfg
GMIP	Gmip
GNLY
GPR65	Gpr65
GZMB	Gzmd;Gzme;Gzmf;Gzmg
GZMH	Gzmd;Gzme;Gzmf;Gzmg
GZMK	Gzmk
HCK	Hck
HCLS1	Hcls1
HLA-B
HLA-DMA	H2-DMa
HLA-DPA1
HLA-DPB1
HLA-DRA	H2-Ea-ps
HLA-E	H2-T23;H2-T-ps
HLA-F	Gm11127;Gm7030
HLA-G	H2-M3
IFI30	Ifi30
IKZF1	Ikzf1
IL10RA	Il10ra
IL18RAP	Il18rap
IL2RB	Il2rb
IL2RG	Il2rg
IL32
IL4R	Il4ra
IL7R	Il7r
IRF8	Irf8
ITGA4	Itga4
ITGAL	Itgal
ITGB2	Itgb2
ITK	Itk
KLRB1	Klrb1a;Klrb1b;Klrb1c
KLRK1	Klrk1
LAIR1	Lair1
LAPTM5	Laptm5
LCK	Lck
LCP2	Lcp2
LGALS9	Lgals9
LILRB1
LILRB2
LPXN	Lpxn
LSP1	Lsp1
LST1	Lst1
LTB	Ltb
LY96	Ly96
LYZ	9530003J23Rik;Lyz1;Lyz2
MAFB	Mafb
MFSD1	Mfsd1
MICAL1	Mical1
MNDA
MSN	Msn
MYO1F	Myo1f
NCF2	Ncf2
NCF4	Ncf4
NCKAP1L	Nckap1l
NFKBIA	Nfkbia
NKG7	Nkg7
P2RY14	P2ry14
PLEK	Plek
PRF1	Prf1
PSTPIP1	Pstpip1
PTGER2	Ptger2
PTGER4	Ptger4
PTPRC	Ptprc
PTPRCAP	Ptprcap
PTPRE	Ptpre
PVRIG	Pvrig
RAB27A	Rab27a
RABGAP1L	Rabgap1l
RAC2	Rac2
RASSF2	Rassf2
RGS1	Rgs1
RHOG	Rhog
RHOH	Rhoh
RNASE6	Rnase6
S100A8	S100a8
S100A9	S100a9
SAMHD1	Samhd1
SELL	Sell
SELPLG	Selplg
SH2B3	Sh2b3
SLA	Sla
SRGN	Srgn
TAP1	Tap1
TCIRG1	Tcirg1
TGFB1	Tgfb1
TNFAIP3	Tnfaip3
TNFRSF1B	Tnfrsf1b
TPP1	Tpp1
TPST2	Tpst2
TRAF3IP3	Traf3ip3
TYROBP	Tyrobp
VAV1	Vav1
VNN2
WIPF1	Wipf1
ZAP70	Zap70

## Sheet: TableS2A
Dataset-Name	PDX-Model	Cancer-Type	Subtype	Gender	Age	Stage	Grade
NGS-QC-PANEL_AD1-P2-1	AD10272	AD-Adrenal gland Cancer	NA	F	50	NA	NA
NGS-QC-PANEL_AD1-P3-1	AD10272	AD-Adrenal gland Cancer	NA	F	50	NA	NA
NGS-QC-PANEL_AD1-P3-2	AD10272	AD-Adrenal gland Cancer	NA	F	50	NA	NA
NGS-QC-PANEL_AD1-P3-3	AD10272	AD-Adrenal gland Cancer	NA	F	50	NA	NA
NGS-QC-PANEL_AD1-P4-1	AD10272	AD-Adrenal gland Cancer	NA	F	50	NA	NA
NGS-QC-PANEL_AD1-P6-1	AD10272	AD-Adrenal gland Cancer	NA	F	50	NA	NA
NGS-QC-PANEL_AD2-P1-1	AD4177	AD-Adrenal gland Cancer	NA	NA	NA	NA	NA
NGS-QC-PANEL_AD2-P1-2	AD4177	AD-Adrenal gland Cancer	NA	NA	NA	NA	NA
NGS-QC-PANEL_AD2-P1-3	AD4177	AD-Adrenal gland Cancer	NA	NA	NA	NA	NA
NGS-QC-PANEL_AD2-P2-1	AD4177	AD-Adrenal gland Cancer	NA	NA	NA	NA	NA
NGS-QC-PANEL_AD2-P2-2	AD4177	AD-Adrenal gland Cancer	NA	NA	NA	NA	NA
NGS-QC-PANEL_AD2-P3-1	AD4177	AD-Adrenal gland Cancer	NA	NA	NA	NA	NA
NGS-QC-PANEL_AD2-P3-2	AD4177	AD-Adrenal gland Cancer	NA	NA	NA	NA	NA
NGS-QC-PANEL_AL1-P4-1	AL5514	AL-Acute Lymphoblastic Leukemia	B	M	4	NA	NA
NGS-QC-PANEL_AL1-P4-2	AL5514	AL-Acute Lymphoblastic Leukemia	B	M	4	NA	NA
NGS-QC-PANEL_AL1-P4-3	AL5514	AL-Acute Lymphoblastic Leukemia	B	M	4	NA	NA
NGS-QC-PANEL_AL1-P4-4	AL5514	AL-Acute Lymphoblastic Leukemia	B	M	4	NA	NA
NGS-QC-PANEL_AL1-P4-5	AL5514	AL-Acute Lymphoblastic Leukemia	B	M	4	NA	NA
NGS-QC-PANEL_AL1-P4-6	AL5514	AL-Acute Lymphoblastic Leukemia	B	M	4	NA	NA
NGS-QC-PANEL_AL1-P4-7	AL5514	AL-Acute Lymphoblastic Leukemia	B	M	4	NA	NA
NGS-QC-PANEL_AL1-P4-8	AL5514	AL-Acute Lymphoblastic Leukemia	B	M	4	NA	NA
NGS-QC-PANEL_AL1-P4-9	AL5514	AL-Acute Lymphoblastic Leukemia	B	M	4	NA	NA
NGS-QC-PANEL_AL1-P4-10	AL5514	AL-Acute Lymphoblastic Leukemia	B	M	4	NA	NA
NGS-QC-PANEL_AL1-P5-1	AL5514	AL-Acute Lymphoblastic Leukemia	B	M	4	NA	NA
NGS-QC-PANEL_AL1-P5-2	AL5514	AL-Acute Lymphoblastic Leukemia	B	M	4	NA	NA
NGS-QC-PANEL_AL1-P5-3	AL5514	AL-Acute Lymphoblastic Leukemia	B	M	4	NA	NA
NGS-QC-PANEL_AL1-P5-4	AL5514	AL-Acute Lymphoblastic Leukemia	B	M	4	NA	NA
NGS-QC-PANEL_AL1-P5-5	AL5514	AL-Acute Lymphoblastic Leukemia	B	M	4	NA	NA
NGS-QC-PANEL_AL1-P5-6	AL5514	AL-Acute Lymphoblastic Leukemia	B	M	4	NA	NA
NGS-QC-PANEL_AL1-P5-7	AL5514	AL-Acute Lymphoblastic Leukemia	B	M	4	NA	NA
NGS-QC-PANEL_AL1-P5-8	AL5514	AL-Acute Lymphoblastic Leukemia	B	M	4	NA	NA
NGS-QC-PANEL_AL1-P6-1	AL5514	AL-Acute Lymphoblastic Leukemia	B	M	4	NA	NA
NGS-QC-PANEL_AL1-P6-2	AL5514	AL-Acute Lymphoblastic Leukemia	B	M	4	NA	NA
NGS-QC-PANEL_AL2-P4-1	AL5518	AL-Acute Lymphoblastic Leukemia	B	M	13	NA	NA
NGS-QC-PANEL_AL2-P4-2	AL5518	AL-Acute Lymphoblastic Leukemia	B	M	13	NA	NA
NGS-QC-PANEL_AL2-P4-3	AL5518	AL-Acute Lymphoblastic Leukemia	B	M	13	NA	NA
NGS-QC-PANEL_AL3-P1-1	AL5524	AL-Acute Lymphoblastic Leukemia	#N/A	#N/A	#N/A	#N/A	#N/A
NGS-QC-PANEL_AL3-P3-1	AL5524	AL-Acute Lymphoblastic Leukemia	#N/A	#N/A	#N/A	#N/A	#N/A
NGS-QC-PANEL_AL4-P2-1	AL5527	AL-Acute Lymphoblastic Leukemia	#N/A	#N/A	#N/A	#N/A	#N/A
NGS-QC-PANEL_AL4-P2-2	AL5527	AL-Acute Lymphoblastic Leukemia	#N/A	#N/A	#N/A	#N/A	#N/A
NGS-QC-PANEL_AL4-P3-1	AL5527	AL-Acute Lymphoblastic Leukemia	#N/A	#N/A	#N/A	#N/A	#N/A
NGS-QC-PANEL_AL4-P3-2	AL5527	AL-Acute Lymphoblastic Leukemia	#N/A	#N/A	#N/A	#N/A	#N/A
NGS-QC-PANEL_AL4-P3-3	AL5527	AL-Acute Lymphoblastic Leukemia	#N/A	#N/A	#N/A	#N/A	#N/A
NGS-QC-PANEL_AL4-P3-4	AL5527	AL-Acute Lymphoblastic Leukemia	#N/A	#N/A	#N/A	#N/A	#N/A
NGS-QC-PANEL_AL4-P4-1	AL5527	AL-Acute Lymphoblastic Leukemia	#N/A	#N/A	#N/A	#N/A	#N/A
NGS-QC-PANEL_AL4-P4-2	AL5527	AL-Acute Lymphoblastic Leukemia	#N/A	#N/A	#N/A	#N/A	#N/A
NGS-QC-PANEL_AL4-P4-3	AL5527	AL-Acute Lymphoblastic Leukemia	#N/A	#N/A	#N/A	#N/A	#N/A
NGS-QC-PANEL_AL4-P4-4	AL5527	AL-Acute Lymphoblastic Leukemia	#N/A	#N/A	#N/A	#N/A	#N/A
NGS-QC-PANEL_AL4-P4-5	AL5527	AL-Acute Lymphoblastic Leukemia	#N/A	#N/A	#N/A	#N/A	#N/A
NGS-QC-PANEL_AL4-P5-1	AL5527	AL-Acute Lymphoblastic Leukemia	#N/A	#N/A	#N/A	#N/A	#N/A
NGS-QC-PANEL_AL4-P5-2	AL5527	AL-Acute Lymphoblastic Leukemia	#N/A	#N/A	#N/A	#N/A	#N/A
NGS-QC-PANEL_AL4-P5-3	AL5527	AL-Acute Lymphoblastic Leukemia	#N/A	#N/A	#N/A	#N/A	#N/A
NGS-QC-PANEL_AL4-P5-4	AL5527	AL-Acute Lymphoblastic Leukemia	#N/A	#N/A	#N/A	#N/A	#N/A
NGS-QC-PANEL_AL4-P5-5	AL5527	AL-Acute Lymphoblastic Leukemia	#N/A	#N/A	#N/A	#N/A	#N/A
NGS-QC-PANEL_AL4-P5-6	AL5527	AL-Acute Lymphoblastic Leukemia	#N/A	#N/A	#N/A	#N/A	#N/A
NGS-QC-PANEL_AL5-P2-1	AL5541	AL-Acute Lymphoblastic Leukemia	#N/A	#N/A	#N/A	#N/A	#N/A
NGS-QC-PANEL_AL5-P3-1	AL5541	AL-Acute Lymphoblastic Leukemia	#N/A	#N/A	#N/A	#N/A	#N/A
NGS-QC-PANEL_AL5-P3-2	AL5541	AL-Acute Lymphoblastic Leukemia	#N/A	#N/A	#N/A	#N/A	#N/A
NGS-QC-PANEL_AL5-P3-3	AL5541	AL-Acute Lymphoblastic Leukemia	#N/A	#N/A	#N/A	#N/A	#N/A
NGS-QC-PANEL_AL5-P3-4	AL5541	AL-Acute Lymphoblastic Leukemia	#N/A	#N/A	#N/A	#N/A	#N/A
NGS-QC-PANEL_AL5-P4-1	AL5541	AL-Acute Lymphoblastic Leukemia	#N/A	#N/A	#N/A	#N/A	#N/A
NGS-QC-PANEL_AL5-P4-2	AL5541	AL-Acute Lymphoblastic Leukemia	#N/A	#N/A	#N/A	#N/A	#N/A
NGS-QC-PANEL_AL5-P4-3	AL5541	AL-Acute Lymphoblastic Leukemia	#N/A	#N/A	#N/A	#N/A	#N/A
NGS-QC-PANEL_AL5-P5-1	AL5541	AL-Acute Lymphoblastic Leukemia	#N/A	#N/A	#N/A	#N/A	#N/A
NGS-QC-PANEL_AL5-P5-2	AL5541	AL-Acute Lymphoblastic Leukemia	#N/A	#N/A	#N/A	#N/A	#N/A
NGS-QC-PANEL_AL5-P5-3	AL5541	AL-Acute Lymphoblastic Leukemia	#N/A	#N/A	#N/A	#N/A	#N/A
NGS-QC-PANEL_AL5-P5-4	AL5541	AL-Acute Lymphoblastic Leukemia	#N/A	#N/A	#N/A	#N/A	#N/A
NGS-QC-PANEL_AL5-P5-5	AL5541	AL-Acute Lymphoblastic Leukemia	#N/A	#N/A	#N/A	#N/A	#N/A
NGS-QC-PANEL_AL6-P1-1	AL5547	AL-Acute Lymphoblastic Leukemia	#N/A	#N/A	#N/A	#N/A	#N/A
NGS-QC-PANEL_AL6-P1-2	AL5547	AL-Acute Lymphoblastic Leukemia	#N/A	#N/A	#N/A	#N/A	#N/A
NGS-QC-PANEL_AL6-P1-3	AL5547	AL-Acute Lymphoblastic Leukemia	#N/A	#N/A	#N/A	#N/A	#N/A
NGS-QC-PANEL_AL6-P1-4	AL5547	AL-Acute Lymphoblastic Leukemia	#N/A	#N/A	#N/A	#N/A	#N/A
NGS-QC-PANEL_AL6-P1-5	AL5547	AL-Acute Lymphoblastic Leukemia	#N/A	#N/A	#N/A	#N/A	#N/A
NGS-QC-PANEL_AL6-P2-1	AL5547	AL-Acute Lymphoblastic Leukemia	#N/A	#N/A	#N/A	#N/A	#N/A
NGS-QC-PANEL_AL6-P2-2	AL5547	AL-Acute Lymphoblastic Leukemia	#N/A	#N/A	#N/A	#N/A	#N/A
NGS-QC-PANEL_AL6-P2-3	AL5547	AL-Acute Lymphoblastic Leukemia	#N/A	#N/A	#N/A	#N/A	#N/A
NGS-QC-PANEL_AL6-P2-4	AL5547	AL-Acute Lymphoblastic Leukemia	#N/A	#N/A	#N/A	#N/A	#N/A
NGS-QC-PANEL_AL6-P3-1	AL5547	AL-Acute Lymphoblastic Leukemia	#N/A	#N/A	#N/A	#N/A	#N/A
NGS-QC-PANEL_AL6-P3-2	AL5547	AL-Acute Lymphoblastic Leukemia	#N/A	#N/A	#N/A	#N/A	#N/A
NGS-QC-PANEL_AL6-P3-3	AL5547	AL-Acute Lymphoblastic Leukemia	#N/A	#N/A	#N/A	#N/A	#N/A
NGS-QC-PANEL_AL6-P3-4	AL5547	AL-Acute Lymphoblastic Leukemia	#N/A	#N/A	#N/A	#N/A	#N/A
NGS-QC-PANEL_AL6-P3-5	AL5547	AL-Acute Lymphoblastic Leukemia	#N/A	#N/A	#N/A	#N/A	#N/A
NGS-QC-PANEL_AL6-P3-6	AL5547	AL-Acute Lymphoblastic Leukemia	#N/A	#N/A	#N/A	#N/A	#N/A
NGS-QC-PANEL_AL6-P3-7	AL5547	AL-Acute Lymphoblastic Leukemia	#N/A	#N/A	#N/A	#N/A	#N/A
NGS-QC-PANEL_AL6-P3-8	AL5547	AL-Acute Lymphoblastic Leukemia	#N/A	#N/A	#N/A	#N/A	#N/A
NGS-QC-PANEL_AL6-P3-9	AL5547	AL-Acute Lymphoblastic Leukemia	#N/A	#N/A	#N/A	#N/A	#N/A
NGS-QC-PANEL_AL6-P3-10	AL5547	AL-Acute Lymphoblastic Leukemia	#N/A	#N/A	#N/A	#N/A	#N/A
NGS-QC-PANEL_AL6-P3-11	AL5547	AL-Acute Lymphoblastic Leukemia	#N/A	#N/A	#N/A	#N/A	#N/A
NGS-QC-PANEL_AL7-P1-1	AL5561	AL-Acute Lymphoblastic Leukemia	#N/A	#N/A	#N/A	#N/A	#N/A
NGS-QC-PANEL_AL8-P0-1	AL5564	AL-Acute Lymphoblastic Leukemia	#N/A	#N/A	#N/A	#N/A	#N/A
NGS-QC-PANEL_AL8-P1-1	AL5564	AL-Acute Lymphoblastic Leukemia	#N/A	#N/A	#N/A	#N/A	#N/A
NGS-QC-PANEL_AL8-P1-2	AL5564	AL-Acute Lymphoblastic Leukemia	#N/A	#N/A	#N/A	#N/A	#N/A
NGS-QC-PANEL_AL8-P1-3	AL5564	AL-Acute Lymphoblastic Leukemia	#N/A	#N/A	#N/A	#N/A	#N/A
NGS-QC-PANEL_AL8-P1-4	AL5564	AL-Acute Lymphoblastic Leukemia	#N/A	#N/A	#N/A	#N/A	#N/A
NGS-QC-PANEL_AL8-P1-5	AL5564	AL-Acute Lymphoblastic Leukemia	#N/A	#N/A	#N/A	#N/A	#N/A
NGS-QC-PANEL_AL8-P1-6	AL5564	AL-Acute Lymphoblastic Leukemia	#N/A	#N/A	#N/A	#N/A	#N/A
NGS-QC-PANEL_AL8-P1-7	AL5564	AL-Acute Lymphoblastic Leukemia	#N/A	#N/A	#N/A	#N/A	#N/A
NGS-QC-PANEL_AL8-P1-8	AL5564	AL-Acute Lymphoblastic Leukemia	#N/A	#N/A	#N/A	#N/A	#N/A
NGS-QC-PANEL_AL8-P3-1	AL5564	AL-Acute Lymphoblastic Leukemia	#N/A	#N/A	#N/A	#N/A	#N/A
NGS-QC-PANEL_AL8-P3-2	AL5564	AL-Acute Lymphoblastic Leukemia	#N/A	#N/A	#N/A	#N/A	#N/A
NGS-QC-PANEL_AL8-P3-3	AL5564	AL-Acute Lymphoblastic Leukemia	#N/A	#N/A	#N/A	#N/A	#N/A
NGS-QC-PANEL_AL8-P3-4	AL5564	AL-Acute Lymphoblastic Leukemia	#N/A	#N/A	#N/A	#N/A	#N/A
NGS-QC-PANEL_AL8-P4-1	AL5564	AL-Acute Lymphoblastic Leukemia	#N/A	#N/A	#N/A	#N/A	#N/A
NGS-QC-PANEL_AL8-P4-2	AL5564	AL-Acute Lymphoblastic Leukemia	#N/A	#N/A	#N/A	#N/A	#N/A
NGS-QC-PANEL_AL8-P4-3	AL5564	AL-Acute Lymphoblastic Leukemia	#N/A	#N/A	#N/A	#N/A	#N/A
NGS-QC-PANEL_AL8-P4-4	AL5564	AL-Acute Lymphoblastic Leukemia	#N/A	#N/A	#N/A	#N/A	#N/A
NGS-QC-PANEL_AL8-P4-5	AL5564	AL-Acute Lymphoblastic Leukemia	#N/A	#N/A	#N/A	#N/A	#N/A
NGS-QC-PANEL_AL8-P4-6	AL5564	AL-Acute Lymphoblastic Leukemia	#N/A	#N/A	#N/A	#N/A	#N/A
NGS-QC-PANEL_AL8-P4-7	AL5564	AL-Acute Lymphoblastic Leukemia	#N/A	#N/A	#N/A	#N/A	#N/A
NGS-QC-PANEL_AL8-P4-8	AL5564	AL-Acute Lymphoblastic Leukemia	#N/A	#N/A	#N/A	#N/A	#N/A
NGS-QC-PANEL_AL8-P4-9	AL5564	AL-Acute Lymphoblastic Leukemia	#N/A	#N/A	#N/A	#N/A	#N/A
NGS-QC-PANEL_AL8-P4-10	AL5564	AL-Acute Lymphoblastic Leukemia	#N/A	#N/A	#N/A	#N/A	#N/A
NGS-QC-PANEL_AL8-P4-11	AL5564	AL-Acute Lymphoblastic Leukemia	#N/A	#N/A	#N/A	#N/A	#N/A
NGS-QC-PANEL_AL8-P4-12	AL5564	AL-Acute Lymphoblastic Leukemia	#N/A	#N/A	#N/A	#N/A	#N/A
NGS-QC-PANEL_AL8-P5-1	AL5564	AL-Acute Lymphoblastic Leukemia	#N/A	#N/A	#N/A	#N/A	#N/A
NGS-QC-PANEL_AL8-P5-2	AL5564	AL-Acute Lymphoblastic Leukemia	#N/A	#N/A	#N/A	#N/A	#N/A
NGS-QC-PANEL_AL8-P5-3	AL5564	AL-Acute Lymphoblastic Leukemia	#N/A	#N/A	#N/A	#N/A	#N/A
NGS-QC-PANEL_AL9-P1-1	AL5567	AL-Acute Lymphoblastic Leukemia	#N/A	#N/A	#N/A	#N/A	#N/A
NGS-QC-PANEL_AL10-P1-1	AL5569	AL-Acute Lymphoblastic Leukemia	#N/A	#N/A	#N/A	#N/A	#N/A
NGS-QC-PANEL_AL10-P3-1	AL5569	AL-Acute Lymphoblastic Leukemia	#N/A	#N/A	#N/A	#N/A	#N/A
NGS-QC-PANEL_AL11-P0-1	AL5586	AL-Acute Lymphoblastic Leukemia	#N/A	#N/A	#N/A	#N/A	#N/A
NGS-QC-PANEL_AL12-P1-1	AL5588	AL-Acute Lymphoblastic Leukemia	#N/A	#N/A	#N/A	#N/A	#N/A
NGS-QC-PANEL_AL12-P2-1	AL5588	AL-Acute Lymphoblastic Leukemia	#N/A	#N/A	#N/A	#N/A	#N/A
NGS-QC-PANEL_AL13-P1-1	AL5590	AL-Acute Lymphoblastic Leukemia	#N/A	#N/A	#N/A	#N/A	#N/A
NGS-QC-PANEL_AL13-P2-1	AL5590	AL-Acute Lymphoblastic Leukemia	#N/A	#N/A	#N/A	#N/A	#N/A
NGS-QC-PANEL_AL14-P0-1	AL5593	AL-Acute Lymphoblastic Leukemia	#N/A	#N/A	#N/A	#N/A	#N/A
NGS-QC-PANEL_AL15-P1-1	AL5595	AL-Acute Lymphoblastic Leukemia	#N/A	#N/A	#N/A	#N/A	#N/A
NGS-QC-PANEL_AL15-P3-1	AL5595	AL-Acute Lymphoblastic Leukemia	#N/A	#N/A	#N/A	#N/A	#N/A
NGS-QC-PANEL_AL16-P2-1	AL5599	AL-Acute Lymphoblastic Leukemia	#N/A	#N/A	#N/A	#N/A	#N/A
NGS-QC-PANEL_AL17-P1-1	AL5600	AL-Acute Lymphoblastic Leukemia	#N/A	#N/A	#N/A	#N/A	#N/A
NGS-QC-PANEL_AL18-P1-1	AL5617	AL-Acute Lymphoblastic Leukemia	#N/A	#N/A	#N/A	#N/A	#N/A
NGS-QC-PANEL_AL19-P1-1	AL5619	AL-Acute Lymphoblastic Leukemia	#N/A	#N/A	#N/A	#N/A	#N/A
NGS-QC-PANEL_AL19-P2-1	AL5619	AL-Acute Lymphoblastic Leukemia	#N/A	#N/A	#N/A	#N/A	#N/A
NGS-QC-PANEL_AL20-P0-1	AL5620	AL-Acute Lymphoblastic Leukemia	#N/A	#N/A	#N/A	#N/A	#N/A
NGS-QC-PANEL_AL21-P1-1	AL5627	AL-Acute Lymphoblastic Leukemia	#N/A	#N/A	#N/A	#N/A	#N/A
NGS-QC-PANEL_AL22-P0-1	AL5644	AL-Acute Lymphoblastic Leukemia	#N/A	#N/A	#N/A	#N/A	#N/A
NGS-QC-PANEL_AL23-P2-1	AL5652	AL-Acute Lymphoblastic Leukemia	#N/A	#N/A	#N/A	#N/A	#N/A
NGS-QC-PANEL_AL24-P1-1	AL5670	AL-Acute Lymphoblastic Leukemia	#N/A	#N/A	#N/A	#N/A	#N/A
NGS-QC-PANEL_AL24-P1-2	AL5670	AL-Acute Lymphoblastic Leukemia	#N/A	#N/A	#N/A	#N/A	#N/A
NGS-QC-PANEL_AL25-P2-1	AL5686	AL-Acute Lymphoblastic Leukemia	#N/A	#N/A	#N/A	#N/A	#N/A
NGS-QC-PANEL_AL26-P2-1	AL5691	AL-Acute Lymphoblastic Leukemia	#N/A	#N/A	#N/A	#N/A	#N/A
NGS-QC-PANEL_AL27-P2-1	AL5727	AL-Acute Lymphoblastic Leukemia	#N/A	#N/A	#N/A	#N/A	#N/A
NGS-QC-PANEL_AL28-P1-1	AL5729	AL-Acute Lymphoblastic Leukemia	#N/A	#N/A	#N/A	#N/A	#N/A
NGS-QC-PANEL_AL29-P0-1	AL5732	AL-Acute Lymphoblastic Leukemia	#N/A	#N/A	#N/A	#N/A	#N/A
NGS-QC-PANEL_AL29-P2-1	AL5732	AL-Acute Lymphoblastic Leukemia	#N/A	#N/A	#N/A	#N/A	#N/A
NGS-QC-PANEL_AL30-P4-1	AL7142	AL-Acute Lymphoblastic Leukemia	T	F	20	NA	NA
NGS-QC-PANEL_AL31-P1-1	AL7155	AL-Acute Lymphoblastic Leukemia	B	F	58	NA	NA
NGS-QC-PANEL_AL31-P1-2	AL7155	AL-Acute Lymphoblastic Leukemia	B	F	58	NA	NA
NGS-QC-PANEL_AL31-P1-3	AL7155	AL-Acute Lymphoblastic Leukemia	B	F	58	NA	NA
NGS-QC-PANEL_AL31-P2-1	AL7155	AL-Acute Lymphoblastic Leukemia	B	F	58	NA	NA
NGS-QC-PANEL_AL31-P2-2	AL7155	AL-Acute Lymphoblastic Leukemia	B	F	58	NA	NA
NGS-QC-PANEL_AL31-P2-3	AL7155	AL-Acute Lymphoblastic Leukemia	B	F	58	NA	NA
NGS-QC-PANEL_AL31-P3-1	AL7155	AL-Acute Lymphoblastic Leukemia	B	F	58	NA	NA
NGS-QC-PANEL_AL31-P3-2	AL7155	AL-Acute Lymphoblastic Leukemia	B	F	58	NA	NA
NGS-QC-PANEL_AL31-P4-1	AL7155	AL-Acute Lymphoblastic Leukemia	B	F	58	NA	NA
NGS-QC-PANEL_AL31-P4-2	AL7155	AL-Acute Lymphoblastic Leukemia	B	F	58	NA	NA
NGS-QC-PANEL_AL31-P5-1	AL7155	AL-Acute Lymphoblastic Leukemia	B	F	58	NA	NA
NGS-QC-PANEL_AL32-P4-1	AL7174	AL-Acute Lymphoblastic Leukemia	T	M	44	NA	NA
NGS-QC-PANEL_AL33-P4-1	AL7188	AL-Acute Lymphoblastic Leukemia	#N/A	#N/A	#N/A	#N/A	#N/A
NGS-QC-PANEL_AL33-P4-2	AL7188	AL-Acute Lymphoblastic Leukemia	#N/A	#N/A	#N/A	#N/A	#N/A
NGS-QC-PANEL_AL33-P4-3	AL7188	AL-Acute Lymphoblastic Leukemia	#N/A	#N/A	#N/A	#N/A	#N/A
NGS-QC-PANEL_AL33-P5-1	AL7188	AL-Acute Lymphoblastic Leukemia	#N/A	#N/A	#N/A	#N/A	#N/A
NGS-QC-PANEL_AL33-P5-2	AL7188	AL-Acute Lymphoblastic Leukemia	#N/A	#N/A	#N/A	#N/A	#N/A
NGS-QC-PANEL_AL34-P2-1	AL7267	AL-Acute Lymphoblastic Leukemia	B	F	NA	NA	NA
NGS-QC-PANEL_AL34-P3-1	AL7267	AL-Acute Lymphoblastic Leukemia	B	F	NA	NA	NA
NGS-QC-PANEL_AL35-P4-1	AL7442	AL-Acute Lymphoblastic Leukemia	T	M	7	NA	NA
NGS-QC-PANEL_AL35-P5-1	AL7442	AL-Acute Lymphoblastic Leukemia	T	M	7	NA	NA
NGS-QC-PANEL_AL35-P5-2	AL7442	AL-Acute Lymphoblastic Leukemia	T	M	7	NA	NA
NGS-QC-PANEL_AL35-P5-3	AL7442	AL-Acute Lymphoblastic Leukemia	T	M	7	NA	NA
NGS-QC-PANEL_AL35-P5-4	AL7442	AL-Acute Lymphoblastic Leukemia	T	M	7	NA	NA
NGS-QC-PANEL_AL36-P0-1	AL8156	AL-Acute Lymphoblastic Leukemia	B	F	16	NA	NA
NGS-QC-PANEL_AL36-P0-2	AL8156	AL-Acute Lymphoblastic Leukemia	B	F	16	NA	NA
NGS-QC-PANEL_AL36-P0-3	AL8156	AL-Acute Lymphoblastic Leukemia	B	F	16	NA	NA
NGS-QC-PANEL_AL36-P0-4	AL8156	AL-Acute Lymphoblastic Leukemia	B	F	16	NA	NA
NGS-QC-PANEL_AL36-P0-5	AL8156	AL-Acute Lymphoblastic Leukemia	B	F	16	NA	NA
NGS-QC-PANEL_AL36-P0-6	AL8156	AL-Acute Lymphoblastic Leukemia	B	F	16	NA	NA
NGS-QC-PANEL_AL36-P0-7	AL8156	AL-Acute Lymphoblastic Leukemia	B	F	16	NA	NA
NGS-QC-PANEL_AL36-P5-1	AL8156	AL-Acute Lymphoblastic Leukemia	B	F	16	NA	NA
NGS-QC-PANEL_AL36-P5-2	AL8156	AL-Acute Lymphoblastic Leukemia	B	F	16	NA	NA
NGS-QC-PANEL_AL36-P5-3	AL8156	AL-Acute Lymphoblastic Leukemia	B	F	16	NA	NA
NGS-QC-PANEL_AL36-P5-4	AL8156	AL-Acute Lymphoblastic Leukemia	B	F	16	NA	NA
NGS-QC-PANEL_AL37-P2-1	AL8223	AL-Acute Lymphoblastic Leukemia	B	M	31	NA	NA
NGS-QC-PANEL_AL37-P2-2	AL8223	AL-Acute Lymphoblastic Leukemia	B	M	31	NA	NA
NGS-QC-PANEL_AL37-P2-3	AL8223	AL-Acute Lymphoblastic Leukemia	B	M	31	NA	NA
NGS-QC-PANEL_AL37-P2-4	AL8223	AL-Acute Lymphoblastic Leukemia	B	M	31	NA	NA
NGS-QC-PANEL_AL37-P2-5	AL8223	AL-Acute Lymphoblastic Leukemia	B	M	31	NA	NA
NGS-QC-PANEL_AL37-P2-6	AL8223	AL-Acute Lymphoblastic Leukemia	B	M	31	NA	NA
NGS-QC-PANEL_AL37-P4-1	AL8223	AL-Acute Lymphoblastic Leukemia	B	M	31	NA	NA
NGS-QC-PANEL_AL37-P4-2	AL8223	AL-Acute Lymphoblastic Leukemia	B	M	31	NA	NA
NGS-QC-PANEL_AL37-P4-3	AL8223	AL-Acute Lymphoblastic Leukemia	B	M	31	NA	NA
NGS-QC-PANEL_AL37-P4-4	AL8223	AL-Acute Lymphoblastic Leukemia	B	M	31	NA	NA
NGS-QC-PANEL_AL37-P5-1	AL8223	AL-Acute Lymphoblastic Leukemia	B	M	31	NA	NA
NGS-QC-PANEL_AL37-P5-2	AL8223	AL-Acute Lymphoblastic Leukemia	B	M	31	NA	NA
NGS-QC-PANEL_AL37-P5-3	AL8223	AL-Acute Lymphoblastic Leukemia	B	M	31	NA	NA
NGS-QC-PANEL_AL38-P4-1	AL8244	AL-Acute Lymphoblastic Leukemia	#N/A	#N/A	#N/A	#N/A	#N/A
NGS-QC-PANEL_AL38-P4-2	AL8244	AL-Acute Lymphoblastic Leukemia	#N/A	#N/A	#N/A	#N/A	#N/A
NGS-QC-PANEL_AL38-P4-3	AL8244	AL-Acute Lymphoblastic Leukemia	#N/A	#N/A	#N/A	#N/A	#N/A
NGS-QC-PANEL_AL38-P4-4	AL8244	AL-Acute Lymphoblastic Leukemia	#N/A	#N/A	#N/A	#N/A	#N/A
NGS-QC-PANEL_AL38-P4-5	AL8244	AL-Acute Lymphoblastic Leukemia	#N/A	#N/A	#N/A	#N/A	#N/A
NGS-QC-PANEL_AM1-P3-1	AM5512	AM-Acute Myeloid Leukemia	M7?	M	15	NA	NA
NGS-QC-PANEL_AM1-P3-2	AM5512	AM-Acute Myeloid Leukemia	M7?	M	15	NA	NA
NGS-QC-PANEL_AM1-P3-3	AM5512	AM-Acute Myeloid Leukemia	M7?	M	15	NA	NA
NGS-QC-PANEL_AM1-P3-4	AM5512	AM-Acute Myeloid Leukemia	M7?	M	15	NA	NA
NGS-QC-PANEL_AM1-P3-5	AM5512	AM-Acute Myeloid Leukemia	M7?	M	15	NA	NA
NGS-QC-PANEL_AM1-P3-6	AM5512	AM-Acute Myeloid Leukemia	M7?	M	15	NA	NA
NGS-QC-PANEL_AM1-P3-7	AM5512	AM-Acute Myeloid Leukemia	M7?	M	15	NA	NA
NGS-QC-PANEL_AM1-P3-8	AM5512	AM-Acute Myeloid Leukemia	M7?	M	15	NA	NA
NGS-QC-PANEL_AM1-P4-1	AM5512	AM-Acute Myeloid Leukemia	M7?	M	15	NA	NA
NGS-QC-PANEL_AM1-P4-2	AM5512	AM-Acute Myeloid Leukemia	M7?	M	15	NA	NA
NGS-QC-PANEL_AM1-P4-3	AM5512	AM-Acute Myeloid Leukemia	M7?	M	15	NA	NA
NGS-QC-PANEL_AM1-P4-4	AM5512	AM-Acute Myeloid Leukemia	M7?	M	15	NA	NA
NGS-QC-PANEL_AM1-P4-5	AM5512	AM-Acute Myeloid Leukemia	M7?	M	15	NA	NA
NGS-QC-PANEL_AM1-P4-6	AM5512	AM-Acute Myeloid Leukemia	M7?	M	15	NA	NA
NGS-QC-PANEL_AM1-P4-7	AM5512	AM-Acute Myeloid Leukemia	M7?	M	15	NA	NA
NGS-QC-PANEL_AM1-P4-8	AM5512	AM-Acute Myeloid Leukemia	M7?	M	15	NA	NA
NGS-QC-PANEL_AM1-P4-9	AM5512	AM-Acute Myeloid Leukemia	M7?	M	15	NA	NA
NGS-QC-PANEL_AM1-P4-10	AM5512	AM-Acute Myeloid Leukemia	M7?	M	15	NA	NA
NGS-QC-PANEL_AM1-P4-11	AM5512	AM-Acute Myeloid Leukemia	M7?	M	15	NA	NA
NGS-QC-PANEL_AM1-P4-12	AM5512	AM-Acute Myeloid Leukemia	M7?	M	15	NA	NA
NGS-QC-PANEL_AM1-P4-13	AM5512	AM-Acute Myeloid Leukemia	M7?	M	15	NA	NA
NGS-QC-PANEL_AM1-P4-14	AM5512	AM-Acute Myeloid Leukemia	M7?	M	15	NA	NA
NGS-QC-PANEL_AM1-P5-1	AM5512	AM-Acute Myeloid Leukemia	M7?	M	15	NA	NA
NGS-QC-PANEL_AM1-P5-2	AM5512	AM-Acute Myeloid Leukemia	M7?	M	15	NA	NA
NGS-QC-PANEL_AM1-P5-3	AM5512	AM-Acute Myeloid Leukemia	M7?	M	15	NA	NA
NGS-QC-PANEL_AM1-P5-4	AM5512	AM-Acute Myeloid Leukemia	M7?	M	15	NA	NA
NGS-QC-PANEL_AM1-P5-5	AM5512	AM-Acute Myeloid Leukemia	M7?	M	15	NA	NA
NGS-QC-PANEL_AM1-P5-6	AM5512	AM-Acute Myeloid Leukemia	M7?	M	15	NA	NA
NGS-QC-PANEL_AM1-P5-7	AM5512	AM-Acute Myeloid Leukemia	M7?	M	15	NA	NA
NGS-QC-PANEL_AM1-P5-8	AM5512	AM-Acute Myeloid Leukemia	M7?	M	15	NA	NA
NGS-QC-PANEL_AM1-P5-9	AM5512	AM-Acute Myeloid Leukemia	M7?	M	15	NA	NA
NGS-QC-PANEL_AM1-P5-10	AM5512	AM-Acute Myeloid Leukemia	M7?	M	15	NA	NA
NGS-QC-PANEL_AM1-P5-11	AM5512	AM-Acute Myeloid Leukemia	M7?	M	15	NA	NA
NGS-QC-PANEL_AM1-P5-12	AM5512	AM-Acute Myeloid Leukemia	M7?	M	15	NA	NA
NGS-QC-PANEL_AM1-P5-13	AM5512	AM-Acute Myeloid Leukemia	M7?	M	15	NA	NA
NGS-QC-PANEL_AM1-P5-14	AM5512	AM-Acute Myeloid Leukemia	M7?	M	15	NA	NA
NGS-QC-PANEL_AM1-P5-15	AM5512	AM-Acute Myeloid Leukemia	M7?	M	15	NA	NA
NGS-QC-PANEL_AM1-P5-16	AM5512	AM-Acute Myeloid Leukemia	M7?	M	15	NA	NA
NGS-QC-PANEL_AM1-P5-17	AM5512	AM-Acute Myeloid Leukemia	M7?	M	15	NA	NA
NGS-QC-PANEL_AM1-P5-18	AM5512	AM-Acute Myeloid Leukemia	M7?	M	15	NA	NA
NGS-QC-PANEL_AM1-P5-19	AM5512	AM-Acute Myeloid Leukemia	M7?	M	15	NA	NA
NGS-QC-PANEL_AM1-P5-20	AM5512	AM-Acute Myeloid Leukemia	M7?	M	15	NA	NA
NGS-QC-PANEL_AM1-P5-21	AM5512	AM-Acute Myeloid Leukemia	M7?	M	15	NA	NA
NGS-QC-PANEL_AM1-P5-22	AM5512	AM-Acute Myeloid Leukemia	M7?	M	15	NA	NA
NGS-QC-PANEL_AM1-P5-23	AM5512	AM-Acute Myeloid Leukemia	M7?	M	15	NA	NA
NGS-QC-PANEL_AM1-P5-24	AM5512	AM-Acute Myeloid Leukemia	M7?	M	15	NA	NA
NGS-QC-PANEL_AM1-P5-25	AM5512	AM-Acute Myeloid Leukemia	M7?	M	15	NA	NA
NGS-QC-PANEL_AM1-P5-26	AM5512	AM-Acute Myeloid Leukemia	M7?	M	15	NA	NA
NGS-QC-PANEL_AM1-P5-27	AM5512	AM-Acute Myeloid Leukemia	M7?	M	15	NA	NA
NGS-QC-PANEL_AM1-P5-28	AM5512	AM-Acute Myeloid Leukemia	M7?	M	15	NA	NA
NGS-QC-PANEL_AM1-P5-29	AM5512	AM-Acute Myeloid Leukemia	M7?	M	15	NA	NA
NGS-QC-PANEL_AM1-P5-30	AM5512	AM-Acute Myeloid Leukemia	M7?	M	15	NA	NA
NGS-QC-PANEL_AM1-P5-31	AM5512	AM-Acute Myeloid Leukemia	M7?	M	15	NA	NA
NGS-QC-PANEL_AM1-P5-32	AM5512	AM-Acute Myeloid Leukemia	M7?	M	15	NA	NA
NGS-QC-PANEL_AM1-P5-33	AM5512	AM-Acute Myeloid Leukemia	M7?	M	15	NA	NA
NGS-QC-PANEL_AM1-P5-34	AM5512	AM-Acute Myeloid Leukemia	M7?	M	15	NA	NA
NGS-QC-PANEL_AM1-P5-35	AM5512	AM-Acute Myeloid Leukemia	M7?	M	15	NA	NA
NGS-QC-PANEL_AM1-P6-1	AM5512	AM-Acute Myeloid Leukemia	M7?	M	15	NA	NA
NGS-QC-PANEL_AM1-P6-2	AM5512	AM-Acute Myeloid Leukemia	M7?	M	15	NA	NA
NGS-QC-PANEL_AM1-P6-3	AM5512	AM-Acute Myeloid Leukemia	M7?	M	15	NA	NA
NGS-QC-PANEL_AM1-P6-4	AM5512	AM-Acute Myeloid Leukemia	M7?	M	15	NA	NA
NGS-QC-PANEL_AM1-P6-5	AM5512	AM-Acute Myeloid Leukemia	M7?	M	15	NA	NA
NGS-QC-PANEL_AM1-P6-6	AM5512	AM-Acute Myeloid Leukemia	M7?	M	15	NA	NA
NGS-QC-PANEL_AM1-P6-7	AM5512	AM-Acute Myeloid Leukemia	M7?	M	15	NA	NA
NGS-QC-PANEL_AM1-P6-8	AM5512	AM-Acute Myeloid Leukemia	M7?	M	15	NA	NA
NGS-QC-PANEL_AM1-P6-9	AM5512	AM-Acute Myeloid Leukemia	M7?	M	15	NA	NA
NGS-QC-PANEL_AM1-P6-10	AM5512	AM-Acute Myeloid Leukemia	M7?	M	15	NA	NA
NGS-QC-PANEL_AM1-P6-11	AM5512	AM-Acute Myeloid Leukemia	M7?	M	15	NA	NA
NGS-QC-PANEL_AM1-P6-12	AM5512	AM-Acute Myeloid Leukemia	M7?	M	15	NA	NA
NGS-QC-PANEL_AM1-P6-13	AM5512	AM-Acute Myeloid Leukemia	M7?	M	15	NA	NA
NGS-QC-PANEL_AM1-P6-14	AM5512	AM-Acute Myeloid Leukemia	M7?	M	15	NA	NA
NGS-QC-PANEL_AM1-P6-15	AM5512	AM-Acute Myeloid Leukemia	M7?	M	15	NA	NA
NGS-QC-PANEL_AM1-P6-16	AM5512	AM-Acute Myeloid Leukemia	M7?	M	15	NA	NA
NGS-QC-PANEL_AM1-P6-17	AM5512	AM-Acute Myeloid Leukemia	M7?	M	15	NA	NA
NGS-QC-PANEL_AM1-P6-18	AM5512	AM-Acute Myeloid Leukemia	M7?	M	15	NA	NA
NGS-QC-PANEL_AM1-P6-19	AM5512	AM-Acute Myeloid Leukemia	M7?	M	15	NA	NA
NGS-QC-PANEL_AM1-P6-20	AM5512	AM-Acute Myeloid Leukemia	M7?	M	15	NA	NA
NGS-QC-PANEL_AM1-P6-21	AM5512	AM-Acute Myeloid Leukemia	M7?	M	15	NA	NA
NGS-QC-PANEL_AM1-P6-22	AM5512	AM-Acute Myeloid Leukemia	M7?	M	15	NA	NA
NGS-QC-PANEL_AM1-P6-23	AM5512	AM-Acute Myeloid Leukemia	M7?	M	15	NA	NA
NGS-QC-PANEL_AM1-P6-24	AM5512	AM-Acute Myeloid Leukemia	M7?	M	15	NA	NA
NGS-QC-PANEL_AM1-P7-1	AM5512	AM-Acute Myeloid Leukemia	M7?	M	15	NA	NA
NGS-QC-PANEL_AM1-P7-2	AM5512	AM-Acute Myeloid Leukemia	M7?	M	15	NA	NA
NGS-QC-PANEL_AM1-P7-3	AM5512	AM-Acute Myeloid Leukemia	M7?	M	15	NA	NA
NGS-QC-PANEL_AM1-P7-4	AM5512	AM-Acute Myeloid Leukemia	M7?	M	15	NA	NA
NGS-QC-PANEL_AM1-P7-5	AM5512	AM-Acute Myeloid Leukemia	M7?	M	15	NA	NA
NGS-QC-PANEL_AM1-P7-6	AM5512	AM-Acute Myeloid Leukemia	M7?	M	15	NA	NA
NGS-QC-PANEL_AM1-P7-7	AM5512	AM-Acute Myeloid Leukemia	M7?	M	15	NA	NA
NGS-QC-PANEL_AM1-P7-8	AM5512	AM-Acute Myeloid Leukemia	M7?	M	15	NA	NA
NGS-QC-PANEL_AM1-P7-9	AM5512	AM-Acute Myeloid Leukemia	M7?	M	15	NA	NA
NGS-QC-PANEL_AM1-P7-10	AM5512	AM-Acute Myeloid Leukemia	M7?	M	15	NA	NA
NGS-QC-PANEL_AM1-P7-11	AM5512	AM-Acute Myeloid Leukemia	M7?	M	15	NA	NA
NGS-QC-PANEL_AM1-P7-12	AM5512	AM-Acute Myeloid Leukemia	M7?	M	15	NA	NA
NGS-QC-PANEL_AM1-P7-13	AM5512	AM-Acute Myeloid Leukemia	M7?	M	15	NA	NA
NGS-QC-PANEL_AM1-P7-14	AM5512	AM-Acute Myeloid Leukemia	M7?	M	15	NA	NA
NGS-QC-PANEL_AM1-P7-15	AM5512	AM-Acute Myeloid Leukemia	M7?	M	15	NA	NA
NGS-QC-PANEL_AM1-P7-16	AM5512	AM-Acute Myeloid Leukemia	M7?	M	15	NA	NA
NGS-QC-PANEL_AM1-P7-17	AM5512	AM-Acute Myeloid Leukemia	M7?	M	15	NA	NA
NGS-QC-PANEL_AM1-P7-18	AM5512	AM-Acute Myeloid Leukemia	M7?	M	15	NA	NA
NGS-QC-PANEL_AM1-P7-19	AM5512	AM-Acute Myeloid Leukemia	M7?	M	15	NA	NA
NGS-QC-PANEL_AM1-P7-20	AM5512	AM-Acute Myeloid Leukemia	M7?	M	15	NA	NA
NGS-QC-PANEL_AM1-P7-21	AM5512	AM-Acute Myeloid Leukemia	M7?	M	15	NA	NA
NGS-QC-PANEL_AM1-P7-22	AM5512	AM-Acute Myeloid Leukemia	M7?	M	15	NA	NA
NGS-QC-PANEL_AM1-P7-23	AM5512	AM-Acute Myeloid Leukemia	M7?	M	15	NA	NA
NGS-QC-PANEL_AM1-P7-24	AM5512	AM-Acute Myeloid Leukemia	M7?	M	15	NA	NA
NGS-QC-PANEL_AM1-P7-25	AM5512	AM-Acute Myeloid Leukemia	M7?	M	15	NA	NA
NGS-QC-PANEL_AM2-P0-1	AM7076	AM-Acute Myeloid Leukemia	#N/A	#N/A	#N/A	#N/A	#N/A
NGS-QC-PANEL_AM2-P0-2	AM7076	AM-Acute Myeloid Leukemia	#N/A	#N/A	#N/A	#N/A	#N/A
NGS-QC-PANEL_AM2-P0-3	AM7076	AM-Acute Myeloid Leukemia	#N/A	#N/A	#N/A	#N/A	#N/A
NGS-QC-PANEL_AM3-P0-1	AM7125	AM-Acute Myeloid Leukemia	#N/A	#N/A	#N/A	#N/A	#N/A
NGS-QC-PANEL_AM3-P0-2	AM7125	AM-Acute Myeloid Leukemia	#N/A	#N/A	#N/A	#N/A	#N/A
NGS-QC-PANEL_AM3-P0-3	AM7125	AM-Acute Myeloid Leukemia	#N/A	#N/A	#N/A	#N/A	#N/A
NGS-QC-PANEL_AM3-P1-1	AM7125	AM-Acute Myeloid Leukemia	#N/A	#N/A	#N/A	#N/A	#N/A
NGS-QC-PANEL_AM3-P1-2	AM7125	AM-Acute Myeloid Leukemia	#N/A	#N/A	#N/A	#N/A	#N/A
NGS-QC-PANEL_AM3-P1-3	AM7125	AM-Acute Myeloid Leukemia	#N/A	#N/A	#N/A	#N/A	#N/A
NGS-QC-PANEL_AM3-P2-1	AM7125	AM-Acute Myeloid Leukemia	#N/A	#N/A	#N/A	#N/A	#N/A
NGS-QC-PANEL_AM3-P2-2	AM7125	AM-Acute Myeloid Leukemia	#N/A	#N/A	#N/A	#N/A	#N/A
NGS-QC-PANEL_AM4-P0-1	AM7133	AM-Acute Myeloid Leukemia	#N/A	#N/A	#N/A	#N/A	#N/A
NGS-QC-PANEL_AM5-P0-1	AM7146	AM-Acute Myeloid Leukemia	#N/A	#N/A	#N/A	#N/A	#N/A
NGS-QC-PANEL_AM5-P0-2	AM7146	AM-Acute Myeloid Leukemia	#N/A	#N/A	#N/A	#N/A	#N/A
NGS-QC-PANEL_AM5-P0-3	AM7146	AM-Acute Myeloid Leukemia	#N/A	#N/A	#N/A	#N/A	#N/A
NGS-QC-PANEL_AM5-P1-1	AM7146	AM-Acute Myeloid Leukemia	#N/A	#N/A	#N/A	#N/A	#N/A
NGS-QC-PANEL_AM5-P1-2	AM7146	AM-Acute Myeloid Leukemia	#N/A	#N/A	#N/A	#N/A	#N/A
NGS-QC-PANEL_AM5-P1-3	AM7146	AM-Acute Myeloid Leukemia	#N/A	#N/A	#N/A	#N/A	#N/A
NGS-QC-PANEL_AM5-P2-1	AM7146	AM-Acute Myeloid Leukemia	#N/A	#N/A	#N/A	#N/A	#N/A
NGS-QC-PANEL_AM5-P2-2	AM7146	AM-Acute Myeloid Leukemia	#N/A	#N/A	#N/A	#N/A	#N/A
NGS-QC-PANEL_AM5-P2-3	AM7146	AM-Acute Myeloid Leukemia	#N/A	#N/A	#N/A	#N/A	#N/A
NGS-QC-PANEL_AM5-P2-4	AM7146	AM-Acute Myeloid Leukemia	#N/A	#N/A	#N/A	#N/A	#N/A
NGS-QC-PANEL_AM6-P0-1	AM7160	AM-Acute Myeloid Leukemia	#N/A	#N/A	#N/A	#N/A	#N/A
NGS-QC-PANEL_AM6-P0-2	AM7160	AM-Acute Myeloid Leukemia	#N/A	#N/A	#N/A	#N/A	#N/A
NGS-QC-PANEL_AM6-P0-3	AM7160	AM-Acute Myeloid Leukemia	#N/A	#N/A	#N/A	#N/A	#N/A
NGS-QC-PANEL_AM6-P0-4	AM7160	AM-Acute Myeloid Leukemia	#N/A	#N/A	#N/A	#N/A	#N/A
NGS-QC-PANEL_AM6-P1-1	AM7160	AM-Acute Myeloid Leukemia	#N/A	#N/A	#N/A	#N/A	#N/A
NGS-QC-PANEL_AM6-P1-2	AM7160	AM-Acute Myeloid Leukemia	#N/A	#N/A	#N/A	#N/A	#N/A
NGS-QC-PANEL_AM6-P1-3	AM7160	AM-Acute Myeloid Leukemia	#N/A	#N/A	#N/A	#N/A	#N/A
NGS-QC-PANEL_AM6-P1-4	AM7160	AM-Acute Myeloid Leukemia	#N/A	#N/A	#N/A	#N/A	#N/A
NGS-QC-PANEL_AM7-P0-1	AM7407	AM-Acute Myeloid Leukemia	#N/A	#N/A	#N/A	#N/A	#N/A
NGS-QC-PANEL_AM7-P1-1	AM7407	AM-Acute Myeloid Leukemia	#N/A	#N/A	#N/A	#N/A	#N/A
NGS-QC-PANEL_AM7-P2-1	AM7407	AM-Acute Myeloid Leukemia	#N/A	#N/A	#N/A	#N/A	#N/A
NGS-QC-PANEL_AM7-P2-2	AM7407	AM-Acute Myeloid Leukemia	#N/A	#N/A	#N/A	#N/A	#N/A
NGS-QC-PANEL_AM7-P2-3	AM7407	AM-Acute Myeloid Leukemia	#N/A	#N/A	#N/A	#N/A	#N/A
NGS-QC-PANEL_AM7-P2-4	AM7407	AM-Acute Myeloid Leukemia	#N/A	#N/A	#N/A	#N/A	#N/A
NGS-QC-PANEL_AM8-P10-1	AM7577	AM-Acute Myeloid Leukemia	M5	M	69	NA	NA
NGS-QC-PANEL_AM8-P10-2	AM7577	AM-Acute Myeloid Leukemia	M5	M	69	NA	NA
NGS-QC-PANEL_AM8-P2-1	AM7577	AM-Acute Myeloid Leukemia	M5	M	69	NA	NA
NGS-QC-PANEL_AM8-P3-1	AM7577	AM-Acute Myeloid Leukemia	M5	M	69	NA	NA
NGS-QC-PANEL_AM8-P5-1	AM7577	AM-Acute Myeloid Leukemia	M5	M	69	NA	NA
NGS-QC-PANEL_AM8-P5-2	AM7577	AM-Acute Myeloid Leukemia	M5	M	69	NA	NA
NGS-QC-PANEL_AM8-P5-3	AM7577	AM-Acute Myeloid Leukemia	M5	M	69	NA	NA
NGS-QC-PANEL_AM8-P6-1	AM7577	AM-Acute Myeloid Leukemia	M5	M	69	NA	NA
NGS-QC-PANEL_AM8-P6-2	AM7577	AM-Acute Myeloid Leukemia	M5	M	69	NA	NA
NGS-QC-PANEL_AM8-P6-3	AM7577	AM-Acute Myeloid Leukemia	M5	M	69	NA	NA
NGS-QC-PANEL_AM8-P6-4	AM7577	AM-Acute Myeloid Leukemia	M5	M	69	NA	NA
NGS-QC-PANEL_AM8-P6-5	AM7577	AM-Acute Myeloid Leukemia	M5	M	69	NA	NA
NGS-QC-PANEL_AM8-P6-6	AM7577	AM-Acute Myeloid Leukemia	M5	M	69	NA	NA
NGS-QC-PANEL_AM8-P6-7	AM7577	AM-Acute Myeloid Leukemia	M5	M	69	NA	NA
NGS-QC-PANEL_AM8-P6-8	AM7577	AM-Acute Myeloid Leukemia	M5	M	69	NA	NA
NGS-QC-PANEL_AM8-P6-9	AM7577	AM-Acute Myeloid Leukemia	M5	M	69	NA	NA
NGS-QC-PANEL_AM8-P6-10	AM7577	AM-Acute Myeloid Leukemia	M5	M	69	NA	NA
NGS-QC-PANEL_AM8-P6-11	AM7577	AM-Acute Myeloid Leukemia	M5	M	69	NA	NA
NGS-QC-PANEL_AM8-P6-12	AM7577	AM-Acute Myeloid Leukemia	M5	M	69	NA	NA
NGS-QC-PANEL_AM8-P6-13	AM7577	AM-Acute Myeloid Leukemia	M5	M	69	NA	NA
NGS-QC-PANEL_AM8-P6-14	AM7577	AM-Acute Myeloid Leukemia	M5	M	69	NA	NA
NGS-QC-PANEL_AM8-P6-15	AM7577	AM-Acute Myeloid Leukemia	M5	M	69	NA	NA
NGS-QC-PANEL_AM8-P6-16	AM7577	AM-Acute Myeloid Leukemia	M5	M	69	NA	NA
NGS-QC-PANEL_AM8-P7-1	AM7577	AM-Acute Myeloid Leukemia	M5	M	69	NA	NA
NGS-QC-PANEL_AM8-P7-2	AM7577	AM-Acute Myeloid Leukemia	M5	M	69	NA	NA
NGS-QC-PANEL_AM8-P7-3	AM7577	AM-Acute Myeloid Leukemia	M5	M	69	NA	NA
NGS-QC-PANEL_AM8-P7-4	AM7577	AM-Acute Myeloid Leukemia	M5	M	69	NA	NA
NGS-QC-PANEL_AM8-P7-5	AM7577	AM-Acute Myeloid Leukemia	M5	M	69	NA	NA
NGS-QC-PANEL_AM8-P7-6	AM7577	AM-Acute Myeloid Leukemia	M5	M	69	NA	NA
NGS-QC-PANEL_AM8-P7-7	AM7577	AM-Acute Myeloid Leukemia	M5	M	69	NA	NA
NGS-QC-PANEL_AM8-P7-8	AM7577	AM-Acute Myeloid Leukemia	M5	M	69	NA	NA
NGS-QC-PANEL_AM8-P7-9	AM7577	AM-Acute Myeloid Leukemia	M5	M	69	NA	NA
NGS-QC-PANEL_AM8-P7-10	AM7577	AM-Acute Myeloid Leukemia	M5	M	69	NA	NA
NGS-QC-PANEL_AM8-P7-11	AM7577	AM-Acute Myeloid Leukemia	M5	M	69	NA	NA
NGS-QC-PANEL_AM8-P7-12	AM7577	AM-Acute Myeloid Leukemia	M5	M	69	NA	NA
NGS-QC-PANEL_AM8-P7-13	AM7577	AM-Acute Myeloid Leukemia	M5	M	69	NA	NA
NGS-QC-PANEL_AM8-P7-14	AM7577	AM-Acute Myeloid Leukemia	M5	M	69	NA	NA
NGS-QC-PANEL_AM8-P7-15	AM7577	AM-Acute Myeloid Leukemia	M5	M	69	NA	NA
NGS-QC-PANEL_AM8-P7-16	AM7577	AM-Acute Myeloid Leukemia	M5	M	69	NA	NA
NGS-QC-PANEL_AM8-P7-17	AM7577	AM-Acute Myeloid Leukemia	M5	M	69	NA	NA
NGS-QC-PANEL_AM8-P7-18	AM7577	AM-Acute Myeloid Leukemia	M5	M	69	NA	NA
NGS-QC-PANEL_AM8-P7-19	AM7577	AM-Acute Myeloid Leukemia	M5	M	69	NA	NA
NGS-QC-PANEL_AM8-P7-20	AM7577	AM-Acute Myeloid Leukemia	M5	M	69	NA	NA
NGS-QC-PANEL_AM8-P7-21	AM7577	AM-Acute Myeloid Leukemia	M5	M	69	NA	NA
NGS-QC-PANEL_AM8-P7-22	AM7577	AM-Acute Myeloid Leukemia	M5	M	69	NA	NA
NGS-QC-PANEL_AM8-P7-23	AM7577	AM-Acute Myeloid Leukemia	M5	M	69	NA	NA
NGS-QC-PANEL_AM8-P7-24	AM7577	AM-Acute Myeloid Leukemia	M5	M	69	NA	NA
NGS-QC-PANEL_AM8-P7-25	AM7577	AM-Acute Myeloid Leukemia	M5	M	69	NA	NA
NGS-QC-PANEL_AM8-P7-26	AM7577	AM-Acute Myeloid Leukemia	M5	M	69	NA	NA
NGS-QC-PANEL_AM8-P7-27	AM7577	AM-Acute Myeloid Leukemia	M5	M	69	NA	NA
NGS-QC-PANEL_AM8-P7-28	AM7577	AM-Acute Myeloid Leukemia	M5	M	69	NA	NA
NGS-QC-PANEL_AM8-P7-29	AM7577	AM-Acute Myeloid Leukemia	M5	M	69	NA	NA
NGS-QC-PANEL_AM8-P7-30	AM7577	AM-Acute Myeloid Leukemia	M5	M	69	NA	NA
NGS-QC-PANEL_AM8-P7-31	AM7577	AM-Acute Myeloid Leukemia	M5	M	69	NA	NA
NGS-QC-PANEL_AM8-P7-32	AM7577	AM-Acute Myeloid Leukemia	M5	M	69	NA	NA
NGS-QC-PANEL_AM8-P7-33	AM7577	AM-Acute Myeloid Leukemia	M5	M	69	NA	NA
NGS-QC-PANEL_AM8-P7-34	AM7577	AM-Acute Myeloid Leukemia	M5	M	69	NA	NA
NGS-QC-PANEL_AM8-P7-35	AM7577	AM-Acute Myeloid Leukemia	M5	M	69	NA	NA
NGS-QC-PANEL_AM8-P7-36	AM7577	AM-Acute Myeloid Leukemia	M5	M	69	NA	NA
NGS-QC-PANEL_AM8-P7-37	AM7577	AM-Acute Myeloid Leukemia	M5	M	69	NA	NA
NGS-QC-PANEL_AM8-P7-38	AM7577	AM-Acute Myeloid Leukemia	M5	M	69	NA	NA
NGS-QC-PANEL_AM8-P7-39	AM7577	AM-Acute Myeloid Leukemia	M5	M	69	NA	NA
NGS-QC-PANEL_AM8-P7-40	AM7577	AM-Acute Myeloid Leukemia	M5	M	69	NA	NA
NGS-QC-PANEL_AM8-P7-41	AM7577	AM-Acute Myeloid Leukemia	M5	M	69	NA	NA
NGS-QC-PANEL_AM8-P7-42	AM7577	AM-Acute Myeloid Leukemia	M5	M	69	NA	NA
NGS-QC-PANEL_AM8-P7-43	AM7577	AM-Acute Myeloid Leukemia	M5	M	69	NA	NA
NGS-QC-PANEL_AM8-P7-44	AM7577	AM-Acute Myeloid Leukemia	M5	M	69	NA	NA
NGS-QC-PANEL_AM8-P7-45	AM7577	AM-Acute Myeloid Leukemia	M5	M	69	NA	NA
NGS-QC-PANEL_AM8-P8-1	AM7577	AM-Acute Myeloid Leukemia	M5	M	69	NA	NA
NGS-QC-PANEL_AM8-P8-2	AM7577	AM-Acute Myeloid Leukemia	M5	M	69	NA	NA
NGS-QC-PANEL_AM8-P8-3	AM7577	AM-Acute Myeloid Leukemia	M5	M	69	NA	NA
NGS-QC-PANEL_AM8-P8-4	AM7577	AM-Acute Myeloid Leukemia	M5	M	69	NA	NA
NGS-QC-PANEL_AM8-P8-5	AM7577	AM-Acute Myeloid Leukemia	M5	M	69	NA	NA
NGS-QC-PANEL_AM8-P8-6	AM7577	AM-Acute Myeloid Leukemia	M5	M	69	NA	NA
NGS-QC-PANEL_AM8-P8-7	AM7577	AM-Acute Myeloid Leukemia	M5	M	69	NA	NA
NGS-QC-PANEL_AM8-P8-8	AM7577	AM-Acute Myeloid Leukemia	M5	M	69	NA	NA
NGS-QC-PANEL_AM8-P8-9	AM7577	AM-Acute Myeloid Leukemia	M5	M	69	NA	NA
NGS-QC-PANEL_AM8-P8-10	AM7577	AM-Acute Myeloid Leukemia	M5	M	69	NA	NA
NGS-QC-PANEL_AM8-P8-11	AM7577	AM-Acute Myeloid Leukemia	M5	M	69	NA	NA
NGS-QC-PANEL_AM8-P8-12	AM7577	AM-Acute Myeloid Leukemia	M5	M	69	NA	NA
NGS-QC-PANEL_AM8-P8-13	AM7577	AM-Acute Myeloid Leukemia	M5	M	69	NA	NA
NGS-QC-PANEL_AM8-P8-14	AM7577	AM-Acute Myeloid Leukemia	M5	M	69	NA	NA
NGS-QC-PANEL_AM8-P8-15	AM7577	AM-Acute Myeloid Leukemia	M5	M	69	NA	NA
NGS-QC-PANEL_AM8-P8-16	AM7577	AM-Acute Myeloid Leukemia	M5	M	69	NA	NA
NGS-QC-PANEL_AM8-P8-17	AM7577	AM-Acute Myeloid Leukemia	M5	M	69	NA	NA
NGS-QC-PANEL_AM8-P8-18	AM7577	AM-Acute Myeloid Leukemia	M5	M	69	NA	NA
NGS-QC-PANEL_AM8-P8-19	AM7577	AM-Acute Myeloid Leukemia	M5	M	69	NA	NA
NGS-QC-PANEL_AM8-P8-20	AM7577	AM-Acute Myeloid Leukemia	M5	M	69	NA	NA
NGS-QC-PANEL_AM8-P8-21	AM7577	AM-Acute Myeloid Leukemia	M5	M	69	NA	NA
NGS-QC-PANEL_AM8-P8-22	AM7577	AM-Acute Myeloid Leukemia	M5	M	69	NA	NA
NGS-QC-PANEL_AM8-P8-23	AM7577	AM-Acute Myeloid Leukemia	M5	M	69	NA	NA
NGS-QC-PANEL_AM8-P8-24	AM7577	AM-Acute Myeloid Leukemia	M5	M	69	NA	NA
NGS-QC-PANEL_AM8-P8-25	AM7577	AM-Acute Myeloid Leukemia	M5	M	69	NA	NA
NGS-QC-PANEL_AM8-P8-26	AM7577	AM-Acute Myeloid Leukemia	M5	M	69	NA	NA
NGS-QC-PANEL_AM8-P9-1	AM7577	AM-Acute Myeloid Leukemia	M5	M	69	NA	NA
NGS-QC-PANEL_AM8-P9-2	AM7577	AM-Acute Myeloid Leukemia	M5	M	69	NA	NA
NGS-QC-PANEL_AM8-P9-3	AM7577	AM-Acute Myeloid Leukemia	M5	M	69	NA	NA
NGS-QC-PANEL_AM8-P9-4	AM7577	AM-Acute Myeloid Leukemia	M5	M	69	NA	NA
NGS-QC-PANEL_AM8-P9-5	AM7577	AM-Acute Myeloid Leukemia	M5	M	69	NA	NA
NGS-QC-PANEL_AM8-P9-6	AM7577	AM-Acute Myeloid Leukemia	M5	M	69	NA	NA
NGS-QC-PANEL_AM8-P9-7	AM7577	AM-Acute Myeloid Leukemia	M5	M	69	NA	NA
NGS-QC-PANEL_AM8-P9-8	AM7577	AM-Acute Myeloid Leukemia	M5	M	69	NA	NA
NGS-QC-PANEL_AM8-P9-9	AM7577	AM-Acute Myeloid Leukemia	M5	M	69	NA	NA
NGS-QC-PANEL_AM8-P9-10	AM7577	AM-Acute Myeloid Leukemia	M5	M	69	NA	NA
NGS-QC-PANEL_AM8-P9-11	AM7577	AM-Acute Myeloid Leukemia	M5	M	69	NA	NA
NGS-QC-PANEL_AM8-P9-12	AM7577	AM-Acute Myeloid Leukemia	M5	M	69	NA	NA
NGS-QC-PANEL_AM8-P9-13	AM7577	AM-Acute Myeloid Leukemia	M5	M	69	NA	NA
NGS-QC-PANEL_AM8-P9-14	AM7577	AM-Acute Myeloid Leukemia	M5	M	69	NA	NA
NGS-QC-PANEL_AM8-P9-15	AM7577	AM-Acute Myeloid Leukemia	M5	M	69	NA	NA
NGS-QC-PANEL_AM8-P9-16	AM7577	AM-Acute Myeloid Leukemia	M5	M	69	NA	NA
NGS-QC-PANEL_AM8-P9-17	AM7577	AM-Acute Myeloid Leukemia	M5	M	69	NA	NA
NGS-QC-PANEL_AM8-P9-18	AM7577	AM-Acute Myeloid Leukemia	M5	M	69	NA	NA
NGS-QC-PANEL_AM8-P9-19	AM7577	AM-Acute Myeloid Leukemia	M5	M	69	NA	NA
NGS-QC-PANEL_AM8-P9-20	AM7577	AM-Acute Myeloid Leukemia	M5	M	69	NA	NA
NGS-QC-PANEL_AM8-P9-21	AM7577	AM-Acute Myeloid Leukemia	M5	M	69	NA	NA
NGS-QC-PANEL_AM9-P0-1	AM7670	AM-Acute Myeloid Leukemia	#N/A	#N/A	#N/A	#N/A	#N/A
NGS-QC-PANEL_AM9-P0-2	AM7670	AM-Acute Myeloid Leukemia	#N/A	#N/A	#N/A	#N/A	#N/A
NGS-QC-PANEL_AM9-P1-1	AM7670	AM-Acute Myeloid Leukemia	#N/A	#N/A	#N/A	#N/A	#N/A
NGS-QC-PANEL_AM10-P10-1	AM8096	AM-Acute Myeloid Leukemia	M2	M	21	NA	NA
NGS-QC-PANEL_AM10-P10-2	AM8096	AM-Acute Myeloid Leukemia	M2	M	21	NA	NA
NGS-QC-PANEL_AM10-P10-3	AM8096	AM-Acute Myeloid Leukemia	M2	M	21	NA	NA
NGS-QC-PANEL_AM10-P10-4	AM8096	AM-Acute Myeloid Leukemia	M2	M	21	NA	NA
NGS-QC-PANEL_AM10-P10-5	AM8096	AM-Acute Myeloid Leukemia	M2	M	21	NA	NA
NGS-QC-PANEL_AM10-P10-6	AM8096	AM-Acute Myeloid Leukemia	M2	M	21	NA	NA
NGS-QC-PANEL_AM10-P10-7	AM8096	AM-Acute Myeloid Leukemia	M2	M	21	NA	NA
NGS-QC-PANEL_AM10-P10-8	AM8096	AM-Acute Myeloid Leukemia	M2	M	21	NA	NA
NGS-QC-PANEL_AM10-P10-9	AM8096	AM-Acute Myeloid Leukemia	M2	M	21	NA	NA
NGS-QC-PANEL_AM10-P10-10	AM8096	AM-Acute Myeloid Leukemia	M2	M	21	NA	NA
NGS-QC-PANEL_AM10-P10-11	AM8096	AM-Acute Myeloid Leukemia	M2	M	21	NA	NA
NGS-QC-PANEL_AM10-P11-1	AM8096	AM-Acute Myeloid Leukemia	M2	M	21	NA	NA
NGS-QC-PANEL_AM10-P11-2	AM8096	AM-Acute Myeloid Leukemia	M2	M	21	NA	NA
NGS-QC-PANEL_AM10-P11-3	AM8096	AM-Acute Myeloid Leukemia	M2	M	21	NA	NA
NGS-QC-PANEL_AM10-P11-4	AM8096	AM-Acute Myeloid Leukemia	M2	M	21	NA	NA
NGS-QC-PANEL_AM10-P4-1	AM8096	AM-Acute Myeloid Leukemia	M2	M	21	NA	NA
NGS-QC-PANEL_AM10-P4-2	AM8096	AM-Acute Myeloid Leukemia	M2	M	21	NA	NA
NGS-QC-PANEL_AM10-P4-3	AM8096	AM-Acute Myeloid Leukemia	M2	M	21	NA	NA
NGS-QC-PANEL_AM10-P4-4	AM8096	AM-Acute Myeloid Leukemia	M2	M	21	NA	NA
NGS-QC-PANEL_AM10-P7-1	AM8096	AM-Acute Myeloid Leukemia	M2	M	21	NA	NA
NGS-QC-PANEL_AM10-P7-2	AM8096	AM-Acute Myeloid Leukemia	M2	M	21	NA	NA
NGS-QC-PANEL_AM10-P7-3	AM8096	AM-Acute Myeloid Leukemia	M2	M	21	NA	NA
NGS-QC-PANEL_AM11-P0-1	AM8231	AM-Acute Myeloid Leukemia	#N/A	#N/A	#N/A	#N/A	#N/A
NGS-QC-PANEL_AM11-P0-2	AM8231	AM-Acute Myeloid Leukemia	#N/A	#N/A	#N/A	#N/A	#N/A
NGS-QC-PANEL_AM11-P0-3	AM8231	AM-Acute Myeloid Leukemia	#N/A	#N/A	#N/A	#N/A	#N/A
NGS-QC-PANEL_AM11-P1-1	AM8231	AM-Acute Myeloid Leukemia	#N/A	#N/A	#N/A	#N/A	#N/A
NGS-QC-PANEL_AM11-P2-1	AM8231	AM-Acute Myeloid Leukemia	#N/A	#N/A	#N/A	#N/A	#N/A
NGS-QC-PANEL_AM11-P2-2	AM8231	AM-Acute Myeloid Leukemia	#N/A	#N/A	#N/A	#N/A	#N/A
NGS-QC-PANEL_AM11-P2-3	AM8231	AM-Acute Myeloid Leukemia	#N/A	#N/A	#N/A	#N/A	#N/A
NGS-QC-PANEL_AM11-P2-4	AM8231	AM-Acute Myeloid Leukemia	#N/A	#N/A	#N/A	#N/A	#N/A
NGS-QC-PANEL_AM11-P2-5	AM8231	AM-Acute Myeloid Leukemia	#N/A	#N/A	#N/A	#N/A	#N/A
NGS-QC-PANEL_AM11-P2-6	AM8231	AM-Acute Myeloid Leukemia	#N/A	#N/A	#N/A	#N/A	#N/A
NGS-QC-PANEL_AM11-P2-7	AM8231	AM-Acute Myeloid Leukemia	#N/A	#N/A	#N/A	#N/A	#N/A
NGS-QC-PANEL_AM11-P2-8	AM8231	AM-Acute Myeloid Leukemia	#N/A	#N/A	#N/A	#N/A	#N/A
NGS-QC-PANEL_AM11-P2-9	AM8231	AM-Acute Myeloid Leukemia	#N/A	#N/A	#N/A	#N/A	#N/A
NGS-QC-PANEL_AM11-P2-10	AM8231	AM-Acute Myeloid Leukemia	#N/A	#N/A	#N/A	#N/A	#N/A
NGS-QC-PANEL_AM11-P2-11	AM8231	AM-Acute Myeloid Leukemia	#N/A	#N/A	#N/A	#N/A	#N/A
NGS-QC-PANEL_AM11-P2-12	AM8231	AM-Acute Myeloid Leukemia	#N/A	#N/A	#N/A	#N/A	#N/A
NGS-QC-PANEL_AM11-P2-13	AM8231	AM-Acute Myeloid Leukemia	#N/A	#N/A	#N/A	#N/A	#N/A
NGS-QC-PANEL_AM11-P2-14	AM8231	AM-Acute Myeloid Leukemia	#N/A	#N/A	#N/A	#N/A	#N/A
NGS-QC-PANEL_AM11-P2-15	AM8231	AM-Acute Myeloid Leukemia	#N/A	#N/A	#N/A	#N/A	#N/A
NGS-QC-PANEL_AM11-P2-16	AM8231	AM-Acute Myeloid Leukemia	#N/A	#N/A	#N/A	#N/A	#N/A
NGS-QC-PANEL_AM11-P3-1	AM8231	AM-Acute Myeloid Leukemia	#N/A	#N/A	#N/A	#N/A	#N/A
NGS-QC-PANEL_AM11-P3-2	AM8231	AM-Acute Myeloid Leukemia	#N/A	#N/A	#N/A	#N/A	#N/A
NGS-QC-PANEL_AM11-P3-3	AM8231	AM-Acute Myeloid Leukemia	#N/A	#N/A	#N/A	#N/A	#N/A
NGS-QC-PANEL_AM11-P3-4	AM8231	AM-Acute Myeloid Leukemia	#N/A	#N/A	#N/A	#N/A	#N/A
NGS-QC-PANEL_AM11-P3-5	AM8231	AM-Acute Myeloid Leukemia	#N/A	#N/A	#N/A	#N/A	#N/A
NGS-QC-PANEL_AM11-P3-6	AM8231	AM-Acute Myeloid Leukemia	#N/A	#N/A	#N/A	#N/A	#N/A
NGS-QC-PANEL_AM11-P3-7	AM8231	AM-Acute Myeloid Leukemia	#N/A	#N/A	#N/A	#N/A	#N/A
NGS-QC-PANEL_AM11-P3-8	AM8231	AM-Acute Myeloid Leukemia	#N/A	#N/A	#N/A	#N/A	#N/A
NGS-QC-PANEL_AM11-P3-9	AM8231	AM-Acute Myeloid Leukemia	#N/A	#N/A	#N/A	#N/A	#N/A
NGS-QC-PANEL_AM11-P3-10	AM8231	AM-Acute Myeloid Leukemia	#N/A	#N/A	#N/A	#N/A	#N/A
NGS-QC-PANEL_AM11-P3-11	AM8231	AM-Acute Myeloid Leukemia	#N/A	#N/A	#N/A	#N/A	#N/A
NGS-QC-PANEL_AM11-P4-1	AM8231	AM-Acute Myeloid Leukemia	#N/A	#N/A	#N/A	#N/A	#N/A
NGS-QC-PANEL_AM11-P4-2	AM8231	AM-Acute Myeloid Leukemia	#N/A	#N/A	#N/A	#N/A	#N/A
NGS-QC-PANEL_AM11-P4-3	AM8231	AM-Acute Myeloid Leukemia	#N/A	#N/A	#N/A	#N/A	#N/A
NGS-QC-PANEL_AM11-P4-4	AM8231	AM-Acute Myeloid Leukemia	#N/A	#N/A	#N/A	#N/A	#N/A
NGS-QC-PANEL_AM11-P4-5	AM8231	AM-Acute Myeloid Leukemia	#N/A	#N/A	#N/A	#N/A	#N/A
NGS-QC-PANEL_AM11-P4-6	AM8231	AM-Acute Myeloid Leukemia	#N/A	#N/A	#N/A	#N/A	#N/A
NGS-QC-PANEL_AM11-P4-7	AM8231	AM-Acute Myeloid Leukemia	#N/A	#N/A	#N/A	#N/A	#N/A
NGS-QC-PANEL_AM11-P4-8	AM8231	AM-Acute Myeloid Leukemia	#N/A	#N/A	#N/A	#N/A	#N/A
NGS-QC-PANEL_AM11-P4-9	AM8231	AM-Acute Myeloid Leukemia	#N/A	#N/A	#N/A	#N/A	#N/A
NGS-QC-PANEL_AM11-P4-10	AM8231	AM-Acute Myeloid Leukemia	#N/A	#N/A	#N/A	#N/A	#N/A
NGS-QC-PANEL_AM11-P4-11	AM8231	AM-Acute Myeloid Leukemia	#N/A	#N/A	#N/A	#N/A	#N/A
NGS-QC-PANEL_AM11-P4-12	AM8231	AM-Acute Myeloid Leukemia	#N/A	#N/A	#N/A	#N/A	#N/A
NGS-QC-PANEL_AM11-P4-13	AM8231	AM-Acute Myeloid Leukemia	#N/A	#N/A	#N/A	#N/A	#N/A
NGS-QC-PANEL_AM11-P4-14	AM8231	AM-Acute Myeloid Leukemia	#N/A	#N/A	#N/A	#N/A	#N/A
NGS-QC-PANEL_AM11-P4-15	AM8231	AM-Acute Myeloid Leukemia	#N/A	#N/A	#N/A	#N/A	#N/A
NGS-QC-PANEL_AM11-P4-16	AM8231	AM-Acute Myeloid Leukemia	#N/A	#N/A	#N/A	#N/A	#N/A
NGS-QC-PANEL_AM11-P4-17	AM8231	AM-Acute Myeloid Leukemia	#N/A	#N/A	#N/A	#N/A	#N/A
NGS-QC-PANEL_AM11-P4-18	AM8231	AM-Acute Myeloid Leukemia	#N/A	#N/A	#N/A	#N/A	#N/A
NGS-QC-PANEL_AM11-P4-19	AM8231	AM-Acute Myeloid Leukemia	#N/A	#N/A	#N/A	#N/A	#N/A
NGS-QC-PANEL_AM11-P4-20	AM8231	AM-Acute Myeloid Leukemia	#N/A	#N/A	#N/A	#N/A	#N/A
NGS-QC-PANEL_AM11-P4-21	AM8231	AM-Acute Myeloid Leukemia	#N/A	#N/A	#N/A	#N/A	#N/A
NGS-QC-PANEL_AM11-P4-22	AM8231	AM-Acute Myeloid Leukemia	#N/A	#N/A	#N/A	#N/A	#N/A
NGS-QC-PANEL_AM11-P4-23	AM8231	AM-Acute Myeloid Leukemia	#N/A	#N/A	#N/A	#N/A	#N/A
NGS-QC-PANEL_BL1-P1-1	BL0597	BL-Bladder Cancer	SCC	F	NA	NA	NA
NGS-QC-PANEL_BL1-P4-1	BL0597	BL-Bladder Cancer	SCC	F	NA	NA	NA
NGS-QC-PANEL_BL1-P5-1	BL0597	BL-Bladder Cancer	SCC	F	NA	NA	NA
NGS-QC-PANEL_BL2-P5-1	BL2350	BL-Bladder Cancer	ADC	F	53	T2bN0M0	II
NGS-QC-PANEL_BL2-P5-2	BL2350	BL-Bladder Cancer	ADC	F	53	T2bN0M0	II
NGS-QC-PANEL_BL2-P4-1	BL2350	BL-Bladder Cancer	ADC	F	53	T2bN0M0	II
NGS-QC-PANEL_BL2-P4-2	BL2350	BL-Bladder Cancer	ADC	F	53	T2bN0M0	II
NGS-QC-PANEL_BL2-P4-3	BL2350	BL-Bladder Cancer	ADC	F	53	T2bN0M0	II
NGS-QC-PANEL_BL3-P5-1	BL3249	BL-Bladder Cancer	SCC	M	81	NA	NA
NGS-QC-PANEL_BL3-P6-1	BL3249	BL-Bladder Cancer	SCC	M	81	NA	NA
NGS-QC-PANEL_BL3-P7-1	BL3249	BL-Bladder Cancer	SCC	M	81	NA	NA
NGS-QC-PANEL_BL3-P1-1	BL3249	BL-Bladder Cancer	SCC	M	81	NA	NA
NGS-QC-PANEL_BL3-P3-1	BL3249	BL-Bladder Cancer	SCC	M	81	NA	NA
NGS-QC-PANEL_BL3-P5-2	BL3249	BL-Bladder Cancer	SCC	M	81	NA	NA
NGS-QC-PANEL_BL3-P3-2	BL3249	BL-Bladder Cancer	SCC	M	81	NA	NA
NGS-QC-PANEL_BL3-P4-1	BL3249	BL-Bladder Cancer	SCC	M	81	NA	NA
NGS-QC-PANEL_BL3-P5-3	BL3249	BL-Bladder Cancer	SCC	M	81	NA	NA
NGS-QC-PANEL_BL3-P5-4	BL3249	BL-Bladder Cancer	SCC	M	81	NA	NA
NGS-QC-PANEL_BL4-P3-1	BL3325	BL-Bladder Cancer	ADC	M	60	NA	NA
NGS-QC-PANEL_BL4-P6-1	BL3325	BL-Bladder Cancer	ADC	M	60	NA	NA
NGS-QC-PANEL_BL5-P1-1	BL3338	BL-Bladder Cancer	ADC	F	52	NA	NA
NGS-QC-PANEL_BL5-P7-1	BL3338	BL-Bladder Cancer	ADC	F	52	NA	NA
NGS-QC-PANEL_BL6-P1-1	BL3578	BL-Bladder Cancer	TCC	M	63	NA	NA
NGS-QC-PANEL_BL6-P5-1	BL3578	BL-Bladder Cancer	TCC	M	63	NA	NA
NGS-QC-PANEL_BL6-P6-1	BL3578	BL-Bladder Cancer	TCC	M	63	NA	NA
NGS-QC-PANEL_BL6-P9-1	BL3578	BL-Bladder Cancer	TCC	M	63	NA	NA
NGS-QC-PANEL_BL7-P3-1	BL5001	BL-Bladder Cancer	TCC	F	71	NA	NA
NGS-QC-PANEL_BL7-P3-2	BL5001	BL-Bladder Cancer	TCC	F	71	NA	NA
NGS-QC-PANEL_BL7-P4-1	BL5001	BL-Bladder Cancer	TCC	F	71	NA	NA
NGS-QC-PANEL_BL8-P3-1	BL5002	BL-Bladder Cancer	#N/A	#N/A	#N/A	#N/A	#N/A
NGS-QC-PANEL_BL8-P4-1	BL5002	BL-Bladder Cancer	#N/A	#N/A	#N/A	#N/A	#N/A
NGS-QC-PANEL_BL8-P5-1	BL5002	BL-Bladder Cancer	#N/A	#N/A	#N/A	#N/A	#N/A
NGS-QC-PANEL_BL8-P5-2	BL5002	BL-Bladder Cancer	#N/A	#N/A	#N/A	#N/A	#N/A
NGS-QC-PANEL_BL8-P5-3	BL5002	BL-Bladder Cancer	#N/A	#N/A	#N/A	#N/A	#N/A
NGS-QC-PANEL_BL8-P7-1	BL5002	BL-Bladder Cancer	#N/A	#N/A	#N/A	#N/A	#N/A
NGS-QC-PANEL_BL8-P7-2	BL5002	BL-Bladder Cancer	#N/A	#N/A	#N/A	#N/A	#N/A
NGS-QC-PANEL_BL8-P7-3	BL5002	BL-Bladder Cancer	#N/A	#N/A	#N/A	#N/A	#N/A
NGS-QC-PANEL_BL8-P4-2	BL5002	BL-Bladder Cancer	#N/A	#N/A	#N/A	#N/A	#N/A
NGS-QC-PANEL_BL8-P6-1	BL5002	BL-Bladder Cancer	#N/A	#N/A	#N/A	#N/A	#N/A
NGS-QC-PANEL_BL9-P5-1	BL5003	BL-Bladder Cancer	TCC	F	82	NA	NA
NGS-QC-PANEL_BL9-P4-1	BL5003	BL-Bladder Cancer	TCC	F	82	NA	NA
NGS-QC-PANEL_BL9-P4-2	BL5003	BL-Bladder Cancer	TCC	F	82	NA	NA
NGS-QC-PANEL_BL9-P5-2	BL5003	BL-Bladder Cancer	TCC	F	82	NA	NA
NGS-QC-PANEL_BL9-P6-1	BL5003	BL-Bladder Cancer	TCC	F	82	NA	NA
NGS-QC-PANEL_BL9-P7-1	BL5003	BL-Bladder Cancer	TCC	F	82	NA	NA
NGS-QC-PANEL_BL9-P6-2	BL5003	BL-Bladder Cancer	TCC	F	82	NA	NA
NGS-QC-PANEL_BL9-P6-3	BL5003	BL-Bladder Cancer	TCC	F	82	NA	NA
NGS-QC-PANEL_BL9-P7-2	BL5003	BL-Bladder Cancer	TCC	F	82	NA	NA
NGS-QC-PANEL_BL10-P1-1	BL5006	BL-Bladder Cancer	#N/A	#N/A	#N/A	#N/A	#N/A
NGS-QC-PANEL_BL10-P1-2	BL5006	BL-Bladder Cancer	#N/A	#N/A	#N/A	#N/A	#N/A
NGS-QC-PANEL_BL11-P4-1	BL5007	BL-Bladder Cancer	TCC	F	62	NA	NA
NGS-QC-PANEL_BL11-P6-1	BL5007	BL-Bladder Cancer	TCC	F	62	NA	NA
NGS-QC-PANEL_BL11-P7-1	BL5007	BL-Bladder Cancer	TCC	F	62	NA	NA
NGS-QC-PANEL_BL11-P3-1	BL5007	BL-Bladder Cancer	TCC	F	62	NA	NA
NGS-QC-PANEL_BL11-P4-2	BL5007	BL-Bladder Cancer	TCC	F	62	NA	NA
NGS-QC-PANEL_BL12-P2-1	BL5368	BL-Bladder Cancer	TCC	M	65.5	NA	NA
NGS-QC-PANEL_BL13-P3-1	BL5384	BL-Bladder Cancer	ADC	F	39	NA	NA
NGS-QC-PANEL_BL13-P4-1	BL5384	BL-Bladder Cancer	ADC	F	39	NA	NA
NGS-QC-PANEL_BL13-P7-1	BL5384	BL-Bladder Cancer	ADC	F	39	NA	NA
NGS-QC-PANEL_BL13-P5-1	BL5384	BL-Bladder Cancer	ADC	F	39	NA	NA
NGS-QC-PANEL_BL14-P2-1	BL5420	BL-Bladder Cancer	NA	M	NA	NA	NA
NGS-QC-PANEL_BL14-P2-2	BL5420	BL-Bladder Cancer	NA	M	NA	NA	NA
NGS-QC-PANEL_BL14-P3-1	BL5420	BL-Bladder Cancer	NA	M	NA	NA	NA
NGS-QC-PANEL_BL15-P21-1	BL5422	BL-Bladder Cancer	SCC	F	59	NA	NA
NGS-QC-PANEL_BL15-P4-1	BL5422	BL-Bladder Cancer	SCC	F	59	NA	NA
NGS-QC-PANEL_BL15-P5-1	BL5422	BL-Bladder Cancer	SCC	F	59	NA	NA
NGS-QC-PANEL_BL16-P6-1	BL5425	BL-Bladder Cancer	#N/A	#N/A	#N/A	#N/A	#N/A
NGS-QC-PANEL_BL17-P1-1	BL5428	BL-Bladder Cancer	NA	M	59	NA	NA
NGS-QC-PANEL_BL17-P2-1	BL5428	BL-Bladder Cancer	NA	M	59	NA	NA
NGS-QC-PANEL_BL17-P5-1	BL5428	BL-Bladder Cancer	NA	M	59	NA	NA
NGS-QC-PANEL_BL17-P7-1	BL5428	BL-Bladder Cancer	NA	M	59	NA	NA
NGS-QC-PANEL_BL18-P0-1	BL5439	BL-Bladder Cancer	#N/A	#N/A	#N/A	#N/A	#N/A
NGS-QC-PANEL_BL19-P3-1	BL9200	BL-Bladder Cancer	NA	M	63	pT3aN1	NA
NGS-QC-PANEL_BL19-P3-2	BL9200	BL-Bladder Cancer	NA	M	63	pT3aN1	NA
NGS-QC-PANEL_BL19-P4-1	BL9200	BL-Bladder Cancer	NA	M	63	pT3aN1	NA
NGS-QC-PANEL_BL19-P5-1	BL9200	BL-Bladder Cancer	NA	M	63	pT3aN1	NA
NGS-QC-PANEL_BL20-P2-1	BL9202	BL-Bladder Cancer	NA	M	71	NA	NA
NGS-QC-PANEL_BL20-P2-2	BL9202	BL-Bladder Cancer	NA	M	71	NA	NA
NGS-QC-PANEL_BL20-P3-1	BL9202	BL-Bladder Cancer	NA	M	71	NA	NA
NGS-QC-PANEL_BL20-P4-1	BL9202	BL-Bladder Cancer	NA	M	71	NA	NA
NGS-QC-PANEL_BL20-P7-1	BL9202	BL-Bladder Cancer	NA	M	71	NA	NA
NGS-QC-PANEL_BL21-P3-1	BL9203	BL-Bladder Cancer	NA	M	83	NA	NA
NGS-QC-PANEL_BL21-P5-1	BL9203	BL-Bladder Cancer	NA	M	83	NA	NA
NGS-QC-PANEL_BL22-P3-1	BL9205	BL-Bladder Cancer	#N/A	#N/A	#N/A	#N/A	#N/A
NGS-QC-PANEL_BL22-P3-2	BL9205	BL-Bladder Cancer	#N/A	#N/A	#N/A	#N/A	#N/A
NGS-QC-PANEL_BL22-P4-1	BL9205	BL-Bladder Cancer	#N/A	#N/A	#N/A	#N/A	#N/A
NGS-QC-PANEL_BL22-P2-1	BL9205	BL-Bladder Cancer	#N/A	#N/A	#N/A	#N/A	#N/A
NGS-QC-PANEL_BL23-P2-1	BL9206	BL-Bladder Cancer	#N/A	#N/A	#N/A	#N/A	#N/A
NGS-QC-PANEL_BL23-P2-2	BL9206	BL-Bladder Cancer	#N/A	#N/A	#N/A	#N/A	#N/A
NGS-QC-PANEL_BL23-P2-3	BL9206	BL-Bladder Cancer	#N/A	#N/A	#N/A	#N/A	#N/A
NGS-QC-PANEL_BL23-P3-1	BL9206	BL-Bladder Cancer	#N/A	#N/A	#N/A	#N/A	#N/A
NGS-QC-PANEL_BL23-P2-4	BL9206	BL-Bladder Cancer	#N/A	#N/A	#N/A	#N/A	#N/A
NGS-QC-PANEL_BL23-P2-5	BL9206	BL-Bladder Cancer	#N/A	#N/A	#N/A	#N/A	#N/A
NGS-QC-PANEL_BL23-P3-2	BL9206	BL-Bladder Cancer	#N/A	#N/A	#N/A	#N/A	#N/A
NGS-QC-PANEL_BL24-P2-1	BL9207	BL-Bladder Cancer	#N/A	#N/A	#N/A	#N/A	#N/A
NGS-QC-PANEL_BL24-P2-2	BL9207	BL-Bladder Cancer	#N/A	#N/A	#N/A	#N/A	#N/A
NGS-QC-PANEL_BL24-P2-3	BL9207	BL-Bladder Cancer	#N/A	#N/A	#N/A	#N/A	#N/A
NGS-QC-PANEL_BL24-P3-1	BL9207	BL-Bladder Cancer	#N/A	#N/A	#N/A	#N/A	#N/A
NGS-QC-PANEL_BL24-P3-2	BL9207	BL-Bladder Cancer	#N/A	#N/A	#N/A	#N/A	#N/A
NGS-QC-PANEL_BL25-P3-1	BL9208	BL-Bladder Cancer	TCC	F	85	NA	NA
NGS-QC-PANEL_BL25-P3-2	BL9208	BL-Bladder Cancer	TCC	F	85	NA	NA
NGS-QC-PANEL_BL25-P4-1	BL9208	BL-Bladder Cancer	TCC	F	85	NA	NA
NGS-QC-PANEL_BL25-P4-2	BL9208	BL-Bladder Cancer	TCC	F	85	NA	NA
NGS-QC-PANEL_BL26-P2-1	BL9209	BL-Bladder Cancer	NA	M	NA	pT2b	NA
NGS-QC-PANEL_BL26-P3-1	BL9209	BL-Bladder Cancer	NA	M	NA	pT2b	NA
NGS-QC-PANEL_BL26-P4-1	BL9209	BL-Bladder Cancer	NA	M	NA	pT2b	NA
NGS-QC-PANEL_BL26-P4-2	BL9209	BL-Bladder Cancer	NA	M	NA	pT2b	NA
NGS-QC-PANEL_BL26-P5-1	BL9209	BL-Bladder Cancer	NA	M	NA	pT2b	NA
NGS-QC-PANEL_BL27-P2-1	BL9210	BL-Bladder Cancer	NA	M	71	NA	NA
NGS-QC-PANEL_BL27-P2-2	BL9210	BL-Bladder Cancer	NA	M	71	NA	NA
NGS-QC-PANEL_BL27-P2-3	BL9210	BL-Bladder Cancer	NA	M	71	NA	NA
NGS-QC-PANEL_BL27-P3-1	BL9210	BL-Bladder Cancer	NA	M	71	NA	NA
NGS-QC-PANEL_BL27-P3-2	BL9210	BL-Bladder Cancer	NA	M	71	NA	NA
NGS-QC-PANEL_BL28-P1-1	BL9211	BL-Bladder Cancer	NA	M	65	NA	NA
NGS-QC-PANEL_BL28-P3-1	BL9211	BL-Bladder Cancer	NA	M	65	NA	NA
NGS-QC-PANEL_BL28-P5-1	BL9211	BL-Bladder Cancer	NA	M	65	NA	NA
NGS-QC-PANEL_BL29-P2-1	BL9212	BL-Bladder Cancer	SCC	F	82	pT2b	NA
NGS-QC-PANEL_BL29-P3-1	BL9212	BL-Bladder Cancer	SCC	F	82	pT2b	NA
NGS-QC-PANEL_BL29-P4-1	BL9212	BL-Bladder Cancer	SCC	F	82	pT2b	NA
NGS-QC-PANEL_BL29-P4-2	BL9212	BL-Bladder Cancer	SCC	F	82	pT2b	NA
NGS-QC-PANEL_BL30-P4-1	BL9213	BL-Bladder Cancer	NA	M	79	pT2	NA
NGS-QC-PANEL_BL30-P4-2	BL9213	BL-Bladder Cancer	NA	M	79	pT2	NA
NGS-QC-PANEL_BL31-P2-1	BL9214	BL-Bladder Cancer	NA	M	68	pT3a	NA
NGS-QC-PANEL_BL31-P4-1	BL9214	BL-Bladder Cancer	NA	M	68	pT3a	NA
NGS-QC-PANEL_BL31-P5-1	BL9214	BL-Bladder Cancer	NA	M	68	pT3a	NA
NGS-QC-PANEL_BL32-P3-1	BL9215	BL-Bladder Cancer	NA	M	75	NA	NA
NGS-QC-PANEL_BL32-P3-2	BL9215	BL-Bladder Cancer	NA	M	75	NA	NA
NGS-QC-PANEL_BL32-P3-3	BL9215	BL-Bladder Cancer	NA	M	75	NA	NA
NGS-QC-PANEL_BL32-P4-1	BL9215	BL-Bladder Cancer	NA	M	75	NA	NA
NGS-QC-PANEL_BL32-P5-1	BL9215	BL-Bladder Cancer	NA	M	75	NA	NA
NGS-QC-PANEL_BL33-P3-1	BL9216	BL-Bladder Cancer	TCC	F	57	NA	NA
NGS-QC-PANEL_BL33-P4-1	BL9216	BL-Bladder Cancer	TCC	F	57	NA	NA
NGS-QC-PANEL_BL33-P4-2	BL9216	BL-Bladder Cancer	TCC	F	57	NA	NA
NGS-QC-PANEL_BL33-P7-1	BL9216	BL-Bladder Cancer	TCC	F	57	NA	NA
NGS-QC-PANEL_BL33-P5-1	BL9216	BL-Bladder Cancer	TCC	F	57	NA	NA
NGS-QC-PANEL_BL34-P4-1	BL9217	BL-Bladder Cancer	NA	M	66	NA	NA
NGS-QC-PANEL_BN1-P0-1	BN10354	BN-Brain Cancer	Glioblastoma	M	13	NA	NA
NGS-QC-PANEL_BN1-P1-1	BN10354	BN-Brain Cancer	Glioblastoma	M	13	NA	NA
NGS-QC-PANEL_BN1-P4-1	BN10354	BN-Brain Cancer	Glioblastoma	M	13	NA	NA
NGS-QC-PANEL_BN1-P6-1	BN10354	BN-Brain Cancer	Glioblastoma	M	13	NA	NA
NGS-QC-PANEL_BN2-P0-1	BN10359	BN-Brain Cancer	#N/A	#N/A	#N/A	#N/A	#N/A
NGS-QC-PANEL_BN2-P4-1	BN10359	BN-Brain Cancer	#N/A	#N/A	#N/A	#N/A	#N/A
NGS-QC-PANEL_BN3-P0-1	BN10369	BN-Brain Cancer	Glioblastoma	F	58.9	NA	NA
NGS-QC-PANEL_BN3-P0-2	BN10369	BN-Brain Cancer	Glioblastoma	F	58.9	NA	NA
NGS-QC-PANEL_BN3-P0-3	BN10369	BN-Brain Cancer	Glioblastoma	F	58.9	NA	NA
NGS-QC-PANEL_BN3-P2-1	BN10369	BN-Brain Cancer	Glioblastoma	F	58.9	NA	NA
NGS-QC-PANEL_BN3-P3-1	BN10369	BN-Brain Cancer	Glioblastoma	F	58.9	NA	NA
NGS-QC-PANEL_BN3-P3-2	BN10369	BN-Brain Cancer	Glioblastoma	F	58.9	NA	NA
NGS-QC-PANEL_BN4-P0-1	BN10371	BN-Brain Cancer	#N/A	#N/A	#N/A	#N/A	#N/A
NGS-QC-PANEL_BN5-P0-1	BN10385	BN-Brain Cancer	NA	F	35.8	NA	NA
NGS-QC-PANEL_BN5-P0-2	BN10385	BN-Brain Cancer	NA	F	35.8	NA	NA
NGS-QC-PANEL_BN5-P3-1	BN10385	BN-Brain Cancer	NA	F	35.8	NA	NA
NGS-QC-PANEL_BN5-P4-1	BN10385	BN-Brain Cancer	NA	F	35.8	NA	NA
NGS-QC-PANEL_BN5-P4-2	BN10385	BN-Brain Cancer	NA	F	35.8	NA	NA
NGS-QC-PANEL_BN6-P0-1	BN10390	BN-Brain Cancer	#N/A	#N/A	#N/A	#N/A	#N/A
NGS-QC-PANEL_BN6-P0-2	BN10390	BN-Brain Cancer	#N/A	#N/A	#N/A	#N/A	#N/A
NGS-QC-PANEL_BN6-P2-1	BN10390	BN-Brain Cancer	#N/A	#N/A	#N/A	#N/A	#N/A
NGS-QC-PANEL_BN7-P0-1	BN10393	BN-Brain Cancer	NA	M	62.9	NA	NA
NGS-QC-PANEL_BN7-P0-2	BN10393	BN-Brain Cancer	NA	M	62.9	NA	NA
NGS-QC-PANEL_BN7-P1-1	BN10393	BN-Brain Cancer	NA	M	62.9	NA	NA
NGS-QC-PANEL_BN7-P2-1	BN10393	BN-Brain Cancer	NA	M	62.9	NA	NA
NGS-QC-PANEL_BN8-P0-1	BN10394	BN-Brain Cancer	NA	F	59	NA	NA
NGS-QC-PANEL_BN8-P1-1	BN10394	BN-Brain Cancer	NA	F	59	NA	NA
NGS-QC-PANEL_BN8-P4-1	BN10394	BN-Brain Cancer	NA	F	59	NA	NA
NGS-QC-PANEL_BN9-P0-1	BN10397	BN-Brain Cancer	NA	NA	NA	NA	NA
NGS-QC-PANEL_BN9-P1-1	BN10397	BN-Brain Cancer	NA	NA	NA	NA	NA
NGS-QC-PANEL_BN9-P3-1	BN10397	BN-Brain Cancer	NA	NA	NA	NA	NA
NGS-QC-PANEL_BN9-P4-1	BN10397	BN-Brain Cancer	NA	NA	NA	NA	NA
NGS-QC-PANEL_BN10-P0-1	BN10401	BN-Brain Cancer	NA	M	70.6	NA	NA
NGS-QC-PANEL_BN10-P2-1	BN10401	BN-Brain Cancer	NA	M	70.6	NA	NA
NGS-QC-PANEL_BN10-P3-1	BN10401	BN-Brain Cancer	NA	M	70.6	NA	NA
NGS-QC-PANEL_BN11-P0-1	BN10410	BN-Brain Cancer	NA	M	59.1	NA	IV
NGS-QC-PANEL_BN11-P0-2	BN10410	BN-Brain Cancer	NA	M	59.1	NA	IV
NGS-QC-PANEL_BN11-P4-1	BN10410	BN-Brain Cancer	NA	M	59.1	NA	IV
NGS-QC-PANEL_BN12-P0-1	BN10425	BN-Brain Cancer	#N/A	#N/A	#N/A	#N/A	#N/A
NGS-QC-PANEL_BN13-P0-1	BN10431	BN-Brain Cancer	Anaplastic astrocytoma	M	66.9	NA	NA
NGS-QC-PANEL_BN13-P1-1	BN10431	BN-Brain Cancer	Anaplastic astrocytoma	M	66.9	NA	NA
NGS-QC-PANEL_BN13-P2-1	BN10431	BN-Brain Cancer	Anaplastic astrocytoma	M	66.9	NA	NA
NGS-QC-PANEL_BN13-P2-2	BN10431	BN-Brain Cancer	Anaplastic astrocytoma	M	66.9	NA	NA
NGS-QC-PANEL_BN13-P2-3	BN10431	BN-Brain Cancer	Anaplastic astrocytoma	M	66.9	NA	NA
NGS-QC-PANEL_BN14-P0-1	BN10445	BN-Brain Cancer	Glioblastoma	F	78.8	NA	G4
NGS-QC-PANEL_BN14-P3-1	BN10445	BN-Brain Cancer	Glioblastoma	F	78.8	NA	G4
NGS-QC-PANEL_BN14-P3-2	BN10445	BN-Brain Cancer	Glioblastoma	F	78.8	NA	G4
NGS-QC-PANEL_BN15-P0-1	BN10475	BN-Brain Cancer	NA	F	51.8	NA	4
NGS-QC-PANEL_BN15-P1-1	BN10475	BN-Brain Cancer	NA	F	51.8	NA	4
NGS-QC-PANEL_BN15-P2-1	BN10475	BN-Brain Cancer	NA	F	51.8	NA	4
NGS-QC-PANEL_BN15-P3-1	BN10475	BN-Brain Cancer	NA	F	51.8	NA	4
NGS-QC-PANEL_BN16-P3-1	BN13331	BN-Brain Cancer	Meningeoma	F	83	NA	NA
NGS-QC-PANEL_BN16-P4-1	BN13331	BN-Brain Cancer	Meningeoma	F	83	NA	NA
NGS-QC-PANEL_BN16-P6-1	BN13331	BN-Brain Cancer	Meningeoma	F	83	NA	NA
NGS-QC-PANEL_BN17-P0-1	BN14976	BN-Brain Cancer	NA	M	48.5	NA	NA
NGS-QC-PANEL_BN17-P0-2	BN14976	BN-Brain Cancer	NA	M	48.5	NA	NA
NGS-QC-PANEL_BN17-P2-1	BN14976	BN-Brain Cancer	NA	M	48.5	NA	NA
NGS-QC-PANEL_BN17-P1-1	BN14976	BN-Brain Cancer	NA	M	48.5	NA	NA
NGS-QC-PANEL_BN17-P2-2	BN14976	BN-Brain Cancer	NA	M	48.5	NA	NA
NGS-QC-PANEL_BN17-P4-1	BN14976	BN-Brain Cancer	NA	M	48.5	NA	NA
NGS-QC-PANEL_BN17-P5-1	BN14976	BN-Brain Cancer	NA	M	48.5	NA	NA
NGS-QC-PANEL_BN18-P0-1	BN15385	BN-Brain Cancer	Glioblastoma	M	57.4	NA	NA
NGS-QC-PANEL_BN18-P3-1	BN15385	BN-Brain Cancer	Glioblastoma	M	57.4	NA	NA
NGS-QC-PANEL_BN19-P4-1	BN2276	BN-Brain Cancer	Glioblastoma	F	65	NA	NA
NGS-QC-PANEL_BN19-P5-1	BN2276	BN-Brain Cancer	Glioblastoma	F	65	NA	NA
NGS-QC-PANEL_BN19-P7-1	BN2276	BN-Brain Cancer	Glioblastoma	F	65	NA	NA
NGS-QC-PANEL_BN19-P10-1	BN2276	BN-Brain Cancer	Glioblastoma	F	65	NA	NA
NGS-QC-PANEL_BN20-P10-1	BN2287	BN-Brain Cancer	Glioma	F	56	NA	NA
NGS-QC-PANEL_BN20-P10-2	BN2287	BN-Brain Cancer	Glioma	F	56	NA	NA
NGS-QC-PANEL_BN20-P18-1	BN2287	BN-Brain Cancer	Glioma	F	56	NA	NA
NGS-QC-PANEL_BN21-P10-1	BN2289	BN-Brain Cancer	Glioma	F	75	NA	NA
NGS-QC-PANEL_BN22-P9-1	BN2331	BN-Brain Cancer	Glioma	F	50	NA	NA
NGS-QC-PANEL_BN22-P10-1	BN2331	BN-Brain Cancer	Glioma	F	50	NA	NA
NGS-QC-PANEL_BN22-P11-1	BN2331	BN-Brain Cancer	Glioma	F	50	NA	NA
NGS-QC-PANEL_BN22-P6-1	BN2331	BN-Brain Cancer	Glioma	F	50	NA	NA
NGS-QC-PANEL_BN22-P7-1	BN2331	BN-Brain Cancer	Glioma	F	50	NA	NA
NGS-QC-PANEL_BN22-P8-1	BN2331	BN-Brain Cancer	Glioma	F	50	NA	NA
NGS-QC-PANEL_BN22-P9-2	BN2331	BN-Brain Cancer	Glioma	F	50	NA	NA
NGS-QC-PANEL_BN23-P10-1	BN2338	BN-Brain Cancer	Glioma	F	46	NA	NA
NGS-QC-PANEL_BN23-P9-1	BN2338	BN-Brain Cancer	Glioma	F	46	NA	NA
NGS-QC-PANEL_BN24-P0-1	BN3789	BN-Brain Cancer	#N/A	#N/A	#N/A	#N/A	#N/A
NGS-QC-PANEL_BN24-P2-1	BN3789	BN-Brain Cancer	#N/A	#N/A	#N/A	#N/A	#N/A
NGS-QC-PANEL_BN25-P3-1	BN4003	BN-Brain Cancer	#N/A	#N/A	#N/A	#N/A	#N/A
NGS-QC-PANEL_BN26-P2-1	BN4030	BN-Brain Cancer	Glioblastoma	M	NA	NA	NA
NGS-QC-PANEL_BN27-P1-1	BN4043	BN-Brain Cancer	#N/A	#N/A	#N/A	#N/A	#N/A
NGS-QC-PANEL_BN27-P1-2	BN4043	BN-Brain Cancer	#N/A	#N/A	#N/A	#N/A	#N/A
NGS-QC-PANEL_BN27-P2-1	BN4043	BN-Brain Cancer	#N/A	#N/A	#N/A	#N/A	#N/A
NGS-QC-PANEL_BN27-P2-2	BN4043	BN-Brain Cancer	#N/A	#N/A	#N/A	#N/A	#N/A
NGS-QC-PANEL_BN27-P3-1	BN4043	BN-Brain Cancer	#N/A	#N/A	#N/A	#N/A	#N/A
NGS-QC-PANEL_BN27-P4-1	BN4043	BN-Brain Cancer	#N/A	#N/A	#N/A	#N/A	#N/A
NGS-QC-PANEL_BN28-P2-1	BN4045	BN-Brain Cancer	Glioblastoma	F	NA	NA	NA
NGS-QC-PANEL_BN29-P3-1	BN5463	BN-Brain Cancer	Glioblastoma	M	52	NA	NA
NGS-QC-PANEL_BN29-P3-2	BN5463	BN-Brain Cancer	Glioblastoma	M	52	NA	NA
NGS-QC-PANEL_BN30-P1-1	BN5474	BN-Brain Cancer	Glioblastoma	F	49	NA	NA
NGS-QC-PANEL_BN30-P2-1	BN5474	BN-Brain Cancer	Glioblastoma	F	49	NA	NA
NGS-QC-PANEL_BN30-P3-1	BN5474	BN-Brain Cancer	Glioblastoma	F	49	NA	NA
NGS-QC-PANEL_BN30-P4-1	BN5474	BN-Brain Cancer	Glioblastoma	F	49	NA	NA
NGS-QC-PANEL_BN31-P2-1	BN9220	BN-Brain Cancer	#N/A	#N/A	#N/A	#N/A	#N/A
NGS-QC-PANEL_BN31-P3-1	BN9220	BN-Brain Cancer	#N/A	#N/A	#N/A	#N/A	#N/A
NGS-QC-PANEL_BN32-P2-1	BN9222	BN-Brain Cancer	Meningioma	F	62	NA	NA
NGS-QC-PANEL_BN32-P4-1	BN9222	BN-Brain Cancer	Meningioma	F	62	NA	NA
NGS-QC-PANEL_BN32-P5-1	BN9222	BN-Brain Cancer	Meningioma	F	62	NA	NA
NGS-QC-PANEL_BN32-P5-2	BN9222	BN-Brain Cancer	Meningioma	F	62	NA	NA
NGS-QC-PANEL_BN33-P4-1	BN9224	BN-Brain Cancer	Glioblastoma	M	70	NA	IV
NGS-QC-PANEL_BR1-P3-1	BR0438	BR-Breast Cancer	HER2 (1+ or 2+), ER (-), PR (-)	F	53	NA	II
NGS-QC-PANEL_BR1-P4-1	BR0438	BR-Breast Cancer	HER2 (1+ or 2+), ER (-), PR (-)	F	53	NA	II
NGS-QC-PANEL_BR1-P4-2	BR0438	BR-Breast Cancer	HER2 (1+ or 2+), ER (-), PR (-)	F	53	NA	II
NGS-QC-PANEL_BR1-P4-3	BR0438	BR-Breast Cancer	HER2 (1+ or 2+), ER (-), PR (-)	F	53	NA	II
NGS-QC-PANEL_BR1-P4-4	BR0438	BR-Breast Cancer	HER2 (1+ or 2+), ER (-), PR (-)	F	53	NA	II
NGS-QC-PANEL_BR1-P4-5	BR0438	BR-Breast Cancer	HER2 (1+ or 2+), ER (-), PR (-)	F	53	NA	II
NGS-QC-PANEL_BR2-P0-1	BR10001	BR-Breast Cancer	#N/A	#N/A	#N/A	#N/A	#N/A
NGS-QC-PANEL_BR2-P1-1	BR10001	BR-Breast Cancer	#N/A	#N/A	#N/A	#N/A	#N/A
NGS-QC-PANEL_BR2-P2-1	BR10001	BR-Breast Cancer	#N/A	#N/A	#N/A	#N/A	#N/A
NGS-QC-PANEL_BR3-P0-1	BR10007	BR-Breast Cancer	#N/A	#N/A	#N/A	#N/A	#N/A
NGS-QC-PANEL_BR3-P1-1	BR10007	BR-Breast Cancer	#N/A	#N/A	#N/A	#N/A	#N/A
NGS-QC-PANEL_BR3-P3-1	BR10007	BR-Breast Cancer	#N/A	#N/A	#N/A	#N/A	#N/A
NGS-QC-PANEL_BR4-P3-1	BR10014	BR-Breast Cancer	TNBC	F	50	NA	NA
NGS-QC-PANEL_BR4-P3-2	BR10014	BR-Breast Cancer	TNBC	F	50	NA	NA
NGS-QC-PANEL_BR4-P3-3	BR10014	BR-Breast Cancer	TNBC	F	50	NA	NA
NGS-QC-PANEL_BR4-P4-1	BR10014	BR-Breast Cancer	TNBC	F	50	NA	NA
NGS-QC-PANEL_BR4-P6-1	BR10014	BR-Breast Cancer	TNBC	F	50	NA	NA
NGS-QC-PANEL_BR5-P0-1	BR10018	BR-Breast Cancer	#N/A	#N/A	#N/A	#N/A	#N/A
NGS-QC-PANEL_BR6-P0-1	BR10527	BR-Breast Cancer	#N/A	#N/A	#N/A	#N/A	#N/A
NGS-QC-PANEL_BR6-P0-2	BR10527	BR-Breast Cancer	#N/A	#N/A	#N/A	#N/A	#N/A
NGS-QC-PANEL_BR6-P1-1	BR10527	BR-Breast Cancer	#N/A	#N/A	#N/A	#N/A	#N/A
NGS-QC-PANEL_BR7-P3-1	BR10539	BR-Breast Cancer	TNBC	F	51	NA	NA
NGS-QC-PANEL_BR7-P3-2	BR10539	BR-Breast Cancer	TNBC	F	51	NA	NA
NGS-QC-PANEL_BR7-P6-1	BR10539	BR-Breast Cancer	TNBC	F	51	NA	NA
NGS-QC-PANEL_BR8-P1-1	BR10540	BR-Breast Cancer	NA	F	51.1	NA	NA
NGS-QC-PANEL_BR8-P5-1	BR10540	BR-Breast Cancer	NA	F	51.1	NA	NA
NGS-QC-PANEL_BR9-P0-1	BR10549	BR-Breast Cancer	#N/A	#N/A	#N/A	#N/A	#N/A
NGS-QC-PANEL_BR9-P1-1	BR10549	BR-Breast Cancer	#N/A	#N/A	#N/A	#N/A	#N/A
NGS-QC-PANEL_BR9-P2-1	BR10549	BR-Breast Cancer	#N/A	#N/A	#N/A	#N/A	#N/A
NGS-QC-PANEL_BR10-P2-1	BR10551	BR-Breast Cancer	#N/A	#N/A	#N/A	#N/A	#N/A
NGS-QC-PANEL_BR11-P0-1	BR10553	BR-Breast Cancer	NA	F	54.5	NA	NA
NGS-QC-PANEL_BR11-P2-1	BR10553	BR-Breast Cancer	NA	F	54.5	NA	NA
NGS-QC-PANEL_BR11-P2-2	BR10553	BR-Breast Cancer	NA	F	54.5	NA	NA
NGS-QC-PANEL_BR11-P4-1	BR10553	BR-Breast Cancer	NA	F	54.5	NA	NA
NGS-QC-PANEL_BR12-P0-1	BR10556	BR-Breast Cancer	NA	F	66.1	NA	NA
NGS-QC-PANEL_BR12-P2-1	BR10556	BR-Breast Cancer	NA	F	66.1	NA	NA
NGS-QC-PANEL_BR13-P0-1	BR10560	BR-Breast Cancer	#N/A	#N/A	#N/A	#N/A	#N/A
NGS-QC-PANEL_BR14-P2-1	BR10562	BR-Breast Cancer	HER2 (+)	F	50	NA	NA
NGS-QC-PANEL_BR14-P5-1	BR10562	BR-Breast Cancer	HER2 (+)	F	50	NA	NA
NGS-QC-PANEL_BR15-P2-1	BR10582	BR-Breast Cancer	TNBC	F	48.2	NA	NA
NGS-QC-PANEL_BR15-P6-1	BR10582	BR-Breast Cancer	TNBC	F	48.2	NA	NA
NGS-QC-PANEL_BR16-P1-1	BR10583	BR-Breast Cancer	#N/A	#N/A	#N/A	#N/A	#N/A
NGS-QC-PANEL_BR16-P2-1	BR10583	BR-Breast Cancer	#N/A	#N/A	#N/A	#N/A	#N/A
NGS-QC-PANEL_BR16-P2-2	BR10583	BR-Breast Cancer	#N/A	#N/A	#N/A	#N/A	#N/A
NGS-QC-PANEL_BR17-P0-1	BR10596	BR-Breast Cancer	NA	F	57.7	NA	NA
NGS-QC-PANEL_BR17-P1-1	BR10596	BR-Breast Cancer	NA	F	57.7	NA	NA
NGS-QC-PANEL_BR17-P1-2	BR10596	BR-Breast Cancer	NA	F	57.7	NA	NA
NGS-QC-PANEL_BR17-P1-3	BR10596	BR-Breast Cancer	NA	F	57.7	NA	NA
NGS-QC-PANEL_BR17-P2-1	BR10596	BR-Breast Cancer	NA	F	57.7	NA	NA
NGS-QC-PANEL_BR17-P3-1	BR10596	BR-Breast Cancer	NA	F	57.7	NA	NA
NGS-QC-PANEL_BR18-P1-1	BR10607	BR-Breast Cancer	HER2(2+)	F	41	0	NA
NGS-QC-PANEL_BR18-P2-1	BR10607	BR-Breast Cancer	HER2(2+)	F	41	0	NA
NGS-QC-PANEL_BR18-P3-1	BR10607	BR-Breast Cancer	HER2(2+)	F	41	0	NA
NGS-QC-PANEL_BR18-P5-1	BR10607	BR-Breast Cancer	HER2(2+)	F	41	0	NA
NGS-QC-PANEL_BR19-P0-1	BR10608	BR-Breast Cancer	#N/A	#N/A	#N/A	#N/A	#N/A
NGS-QC-PANEL_BR19-P1-1	BR10608	BR-Breast Cancer	#N/A	#N/A	#N/A	#N/A	#N/A
NGS-QC-PANEL_BR19-P2-1	BR10608	BR-Breast Cancer	#N/A	#N/A	#N/A	#N/A	#N/A
NGS-QC-PANEL_BR20-P0-1	BR10610	BR-Breast Cancer	#N/A	#N/A	#N/A	#N/A	#N/A
NGS-QC-PANEL_BR20-P1-1	BR10610	BR-Breast Cancer	#N/A	#N/A	#N/A	#N/A	#N/A
NGS-QC-PANEL_BR21-P0-1	BR10615	BR-Breast Cancer	#N/A	#N/A	#N/A	#N/A	#N/A
NGS-QC-PANEL_BR21-P0-2	BR10615	BR-Breast Cancer	#N/A	#N/A	#N/A	#N/A	#N/A
NGS-QC-PANEL_BR21-P0-3	BR10615	BR-Breast Cancer	#N/A	#N/A	#N/A	#N/A	#N/A
NGS-QC-PANEL_BR21-P2-1	BR10615	BR-Breast Cancer	#N/A	#N/A	#N/A	#N/A	#N/A
NGS-QC-PANEL_BR22-P0-1	BR10618	BR-Breast Cancer	#N/A	#N/A	#N/A	#N/A	#N/A
NGS-QC-PANEL_BR22-P1-1	BR10618	BR-Breast Cancer	#N/A	#N/A	#N/A	#N/A	#N/A
NGS-QC-PANEL_BR23-P0-1	BR10623	BR-Breast Cancer	NA	F	32.3	NA	NA
NGS-QC-PANEL_BR23-P2-1	BR10623	BR-Breast Cancer	NA	F	32.3	NA	NA
NGS-QC-PANEL_BR23-P2-2	BR10623	BR-Breast Cancer	NA	F	32.3	NA	NA
NGS-QC-PANEL_BR23-P3-1	BR10623	BR-Breast Cancer	NA	F	32.3	NA	NA
NGS-QC-PANEL_BR24-P0-1	BR10625	BR-Breast Cancer	#N/A	#N/A	#N/A	#N/A	#N/A
NGS-QC-PANEL_BR24-P0-2	BR10625	BR-Breast Cancer	#N/A	#N/A	#N/A	#N/A	#N/A
NGS-QC-PANEL_BR24-P1-1	BR10625	BR-Breast Cancer	#N/A	#N/A	#N/A	#N/A	#N/A
NGS-QC-PANEL_BR25-P0-1	BR10634	BR-Breast Cancer	#N/A	#N/A	#N/A	#N/A	#N/A
NGS-QC-PANEL_BR25-P1-1	BR10634	BR-Breast Cancer	#N/A	#N/A	#N/A	#N/A	#N/A
NGS-QC-PANEL_BR25-P3-1	BR10634	BR-Breast Cancer	#N/A	#N/A	#N/A	#N/A	#N/A
NGS-QC-PANEL_BR26-P0-1	BR10654	BR-Breast Cancer	#N/A	#N/A	#N/A	#N/A	#N/A
NGS-QC-PANEL_BR26-P1-1	BR10654	BR-Breast Cancer	#N/A	#N/A	#N/A	#N/A	#N/A
NGS-QC-PANEL_BR26-P4-1	BR10654	BR-Breast Cancer	#N/A	#N/A	#N/A	#N/A	#N/A
NGS-QC-PANEL_BR27-P0-1	BR10670	BR-Breast Cancer	#N/A	#N/A	#N/A	#N/A	#N/A
NGS-QC-PANEL_BR27-P6-1	BR10670	BR-Breast Cancer	#N/A	#N/A	#N/A	#N/A	#N/A
NGS-QC-PANEL_BR28-P0-1	BR10672	BR-Breast Cancer	NA	F	58	NA	NA
NGS-QC-PANEL_BR28-P0-2	BR10672	BR-Breast Cancer	NA	F	58	NA	NA
NGS-QC-PANEL_BR28-P2-1	BR10672	BR-Breast Cancer	NA	F	58	NA	NA
NGS-QC-PANEL_BR29-P0-1	BR10674	BR-Breast Cancer	#N/A	#N/A	#N/A	#N/A	#N/A
NGS-QC-PANEL_BR30-P2-1	BR10679	BR-Breast Cancer	#N/A	#N/A	#N/A	#N/A	#N/A
NGS-QC-PANEL_BR31-P0-1	BR10680	BR-Breast Cancer	#N/A	#N/A	#N/A	#N/A	#N/A
NGS-QC-PANEL_BR32-P0-1	BR10688	BR-Breast Cancer	#N/A	#N/A	#N/A	#N/A	#N/A
NGS-QC-PANEL_BR32-P1-1	BR10688	BR-Breast Cancer	#N/A	#N/A	#N/A	#N/A	#N/A
NGS-QC-PANEL_BR32-P2-1	BR10688	BR-Breast Cancer	#N/A	#N/A	#N/A	#N/A	#N/A
NGS-QC-PANEL_BR33-P0-1	BR10698	BR-Breast Cancer	#N/A	#N/A	#N/A	#N/A	#N/A
NGS-QC-PANEL_BR33-P2-1	BR10698	BR-Breast Cancer	#N/A	#N/A	#N/A	#N/A	#N/A
NGS-QC-PANEL_BR34-P0-1	BR10713	BR-Breast Cancer	#N/A	#N/A	#N/A	#N/A	#N/A
NGS-QC-PANEL_BR34-P2-1	BR10713	BR-Breast Cancer	#N/A	#N/A	#N/A	#N/A	#N/A
NGS-QC-PANEL_BR35-P0-1	BR10718	BR-Breast Cancer	#N/A	#N/A	#N/A	#N/A	#N/A
NGS-QC-PANEL_BR35-P2-1	BR10718	BR-Breast Cancer	#N/A	#N/A	#N/A	#N/A	#N/A
NGS-QC-PANEL_BR35-P3-1	BR10718	BR-Breast Cancer	#N/A	#N/A	#N/A	#N/A	#N/A
NGS-QC-PANEL_BR36-P1-1	BR10727	BR-Breast Cancer	NA	F	32.2	NA	NA
NGS-QC-PANEL_BR36-P1-2	BR10727	BR-Breast Cancer	NA	F	32.2	NA	NA
NGS-QC-PANEL_BR36-P2-1	BR10727	BR-Breast Cancer	NA	F	32.2	NA	NA
NGS-QC-PANEL_BR36-P5-1	BR10727	BR-Breast Cancer	NA	F	32.2	NA	NA
NGS-QC-PANEL_BR37-P1-1	BR10760	BR-Breast Cancer	NA	F	48.4	NA	NA
NGS-QC-PANEL_BR37-P3-1	BR10760	BR-Breast Cancer	NA	F	48.4	NA	NA
NGS-QC-PANEL_BR37-P4-1	BR10760	BR-Breast Cancer	NA	F	48.4	NA	NA
NGS-QC-PANEL_BR38-P0-1	BR10762	BR-Breast Cancer	#N/A	#N/A	#N/A	#N/A	#N/A
NGS-QC-PANEL_BR38-P2-1	BR10762	BR-Breast Cancer	#N/A	#N/A	#N/A	#N/A	#N/A
NGS-QC-PANEL_BR39-P2-1	BR1115	BR-Breast Cancer	HER2 (0.5+), ER (+), PR (+)	F	53	NA	NA
NGS-QC-PANEL_BR39-P2-2	BR1115	BR-Breast Cancer	HER2 (0.5+), ER (+), PR (+)	F	53	NA	NA
NGS-QC-PANEL_BR39-P2-3	BR1115	BR-Breast Cancer	HER2 (0.5+), ER (+), PR (+)	F	53	NA	NA
NGS-QC-PANEL_BR39-P2-4	BR1115	BR-Breast Cancer	HER2 (0.5+), ER (+), PR (+)	F	53	NA	NA
NGS-QC-PANEL_BR39-P2-5	BR1115	BR-Breast Cancer	HER2 (0.5+), ER (+), PR (+)	F	53	NA	NA
NGS-QC-PANEL_BR39-P2-6	BR1115	BR-Breast Cancer	HER2 (0.5+), ER (+), PR (+)	F	53	NA	NA
NGS-QC-PANEL_BR39-P2-7	BR1115	BR-Breast Cancer	HER2 (0.5+), ER (+), PR (+)	F	53	NA	NA
NGS-QC-PANEL_BR39-P4-1	BR1115	BR-Breast Cancer	HER2 (0.5+), ER (+), PR (+)	F	53	NA	NA
NGS-QC-PANEL_BR39-P3-1	BR1115	BR-Breast Cancer	HER2 (0.5+), ER (+), PR (+)	F	53	NA	NA
NGS-QC-PANEL_BR39-P4-2	BR1115	BR-Breast Cancer	HER2 (0.5+), ER (+), PR (+)	F	53	NA	NA
NGS-QC-PANEL_BR40-P2-1	BR1282	BR-Breast Cancer	TNBC	F	NA	NA	NA
NGS-QC-PANEL_BR40-P6-1	BR1282	BR-Breast Cancer	TNBC	F	NA	NA	NA
NGS-QC-PANEL_BR40-P6-2	BR1282	BR-Breast Cancer	TNBC	F	NA	NA	NA
NGS-QC-PANEL_BR40-P11-1	BR1282	BR-Breast Cancer	TNBC	F	NA	NA	NA
NGS-QC-PANEL_BR40-P8-1	BR1282	BR-Breast Cancer	TNBC	F	NA	NA	NA
NGS-QC-PANEL_BR40-P13-1	BR1282	BR-Breast Cancer	TNBC	F	NA	NA	NA
NGS-QC-PANEL_BR40-P2-2	BR1282	BR-Breast Cancer	TNBC	F	NA	NA	NA
NGS-QC-PANEL_BR40-P7-1	BR1282	BR-Breast Cancer	TNBC	F	NA	NA	NA
NGS-QC-PANEL_BR40-P3-1	BR1282	BR-Breast Cancer	TNBC	F	NA	NA	NA
NGS-QC-PANEL_BR40-P3-2	BR1282	BR-Breast Cancer	TNBC	F	NA	NA	NA
NGS-QC-PANEL_BR41-P6-1	BR1283	BR-Breast Cancer	TPBC	F	NA	NA	NA
NGS-QC-PANEL_BR41-P6-2	BR1283	BR-Breast Cancer	TPBC	F	NA	NA	NA
NGS-QC-PANEL_BR41-P8-1	BR1283	BR-Breast Cancer	TPBC	F	NA	NA	NA
NGS-QC-PANEL_BR41-P9-1	BR1283	BR-Breast Cancer	TPBC	F	NA	NA	NA
NGS-QC-PANEL_BR41-P7-1	BR1283	BR-Breast Cancer	TPBC	F	NA	NA	NA
NGS-QC-PANEL_BR41-P7-2	BR1283	BR-Breast Cancer	TPBC	F	NA	NA	NA
NGS-QC-PANEL_BR42-P3-1	BR1374	BR-Breast Cancer	TNBC	F	85	NA	NA
NGS-QC-PANEL_BR42-P3-2	BR1374	BR-Breast Cancer	TNBC	F	85	NA	NA
NGS-QC-PANEL_BR43-P3-1	BR1458	BR-Breast Cancer	TNBC	F	54	NA	II
NGS-QC-PANEL_BR43-P5-1	BR1458	BR-Breast Cancer	TNBC	F	54	NA	II
NGS-QC-PANEL_BR43-P6-1	BR1458	BR-Breast Cancer	TNBC	F	54	NA	II
NGS-QC-PANEL_BR43-P6-2	BR1458	BR-Breast Cancer	TNBC	F	54	NA	II
NGS-QC-PANEL_BR43-P7-1	BR1458	BR-Breast Cancer	TNBC	F	54	NA	II
NGS-QC-PANEL_BR43-P4-1	BR1458	BR-Breast Cancer	TNBC	F	54	NA	II
NGS-QC-PANEL_BR43-P7-2	BR1458	BR-Breast Cancer	TNBC	F	54	NA	II
NGS-QC-PANEL_BR43-P8-1	BR1458	BR-Breast Cancer	TNBC	F	54	NA	II
NGS-QC-PANEL_BR43-P6-3	BR1458	BR-Breast Cancer	TNBC	F	54	NA	II
NGS-QC-PANEL_BR44-P1-1	BR1474	BR-Breast Cancer	TNBC	F	NA	NA	NA
NGS-QC-PANEL_BR44-P2-1	BR1474	BR-Breast Cancer	TNBC	F	NA	NA	NA
NGS-QC-PANEL_BR44-P3-1	BR1474	BR-Breast Cancer	TNBC	F	NA	NA	NA
NGS-QC-PANEL_BR44-P4-1	BR1474	BR-Breast Cancer	TNBC	F	NA	NA	NA
NGS-QC-PANEL_BR45-P2-1	BR15551	BR-Breast Cancer	NA	F	51.6	NA	NA
NGS-QC-PANEL_BR45-P3-1	BR15551	BR-Breast Cancer	NA	F	51.6	NA	NA
NGS-QC-PANEL_BR46-P2-1	BR2014	BR-Breast Cancer	TNBC	F	NA	NA	NA
NGS-QC-PANEL_BR46-P3-1	BR2014	BR-Breast Cancer	TNBC	F	NA	NA	NA
NGS-QC-PANEL_BR46-P5-1	BR2014	BR-Breast Cancer	TNBC	F	NA	NA	NA
NGS-QC-PANEL_BR47-P5-1	BR2397	BR-Breast Cancer	NA	F	NA	NA	NA
NGS-QC-PANEL_BR47-P5-2	BR2397	BR-Breast Cancer	NA	F	NA	NA	NA
NGS-QC-PANEL_BR48-P4-1	BR2401	BR-Breast Cancer	NA	F	NA	NA	NA
NGS-QC-PANEL_BR49-P5-1	BR2543	BR-Breast Cancer	HER2(+)	F	NA	NA	NA
NGS-QC-PANEL_BR50-P5-1	BR3058	BR-Breast Cancer	HER2(+)	F	54	NA	NA
NGS-QC-PANEL_BR50-P4-1	BR3058	BR-Breast Cancer	HER2(+)	F	54	NA	NA
NGS-QC-PANEL_BR50-P5-2	BR3058	BR-Breast Cancer	HER2(+)	F	54	NA	NA
NGS-QC-PANEL_BR50-P4-2	BR3058	BR-Breast Cancer	HER2(+)	F	54	NA	NA
NGS-QC-PANEL_BR50-P4-3	BR3058	BR-Breast Cancer	HER2(+)	F	54	NA	NA
NGS-QC-PANEL_BR50-P4-4	BR3058	BR-Breast Cancer	HER2(+)	F	54	NA	NA
NGS-QC-PANEL_BR51-P0-1	BR3116	BR-Breast Cancer	TNBC	F	58	NA	NA
NGS-QC-PANEL_BR51-P1-1	BR3116	BR-Breast Cancer	TNBC	F	58	NA	NA
NGS-QC-PANEL_BR51-P6-1	BR3116	BR-Breast Cancer	TNBC	F	58	NA	NA
NGS-QC-PANEL_BR51-P4-1	BR3116	BR-Breast Cancer	TNBC	F	58	NA	NA
NGS-QC-PANEL_BR51-P5-1	BR3116	BR-Breast Cancer	TNBC	F	58	NA	NA
NGS-QC-PANEL_BR52-P2-1	BR3267	BR-Breast Cancer	ER (+)	F	60	NA	NA
NGS-QC-PANEL_BR52-P4-1	BR3267	BR-Breast Cancer	ER (+)	F	60	NA	NA
NGS-QC-PANEL_BR53-P3-1	BR5009	BR-Breast Cancer	NA	F	65	NA	NA
NGS-QC-PANEL_BR53-P3-2	BR5009	BR-Breast Cancer	NA	F	65	NA	NA
NGS-QC-PANEL_BR53-P3-3	BR5009	BR-Breast Cancer	NA	F	65	NA	NA
NGS-QC-PANEL_BR53-P5-1	BR5009	BR-Breast Cancer	NA	F	65	NA	NA
NGS-QC-PANEL_BR53-P4-1	BR5009	BR-Breast Cancer	NA	F	65	NA	NA
NGS-QC-PANEL_BR54-P5-1	BR5010	BR-Breast Cancer	TNBC	F	46	NA	NA
NGS-QC-PANEL_BR54-P4-1	BR5010	BR-Breast Cancer	TNBC	F	46	NA	NA
NGS-QC-PANEL_BR54-P4-2	BR5010	BR-Breast Cancer	TNBC	F	46	NA	NA
NGS-QC-PANEL_BR54-P6-1	BR5010	BR-Breast Cancer	TNBC	F	46	NA	NA
NGS-QC-PANEL_BR54-P6-2	BR5010	BR-Breast Cancer	TNBC	F	46	NA	NA
NGS-QC-PANEL_BR54-P7-1	BR5010	BR-Breast Cancer	TNBC	F	46	NA	NA
NGS-QC-PANEL_BR54-P5-2	BR5010	BR-Breast Cancer	TNBC	F	46	NA	NA
NGS-QC-PANEL_BR54-P5-3	BR5010	BR-Breast Cancer	TNBC	F	46	NA	NA
NGS-QC-PANEL_BR54-P7-2	BR5010	BR-Breast Cancer	TNBC	F	46	NA	NA
NGS-QC-PANEL_BR54-P7-3	BR5010	BR-Breast Cancer	TNBC	F	46	NA	NA
NGS-QC-PANEL_BR54-P8-1	BR5010	BR-Breast Cancer	TNBC	F	46	NA	NA
NGS-QC-PANEL_BR54-P5-4	BR5010	BR-Breast Cancer	TNBC	F	46	NA	NA
NGS-QC-PANEL_BR55-P4-1	BR5011	BR-Breast Cancer	TNBC	F	47	NA	NA
NGS-QC-PANEL_BR55-P4-2	BR5011	BR-Breast Cancer	TNBC	F	47	NA	NA
NGS-QC-PANEL_BR55-P5-1	BR5011	BR-Breast Cancer	TNBC	F	47	NA	NA
NGS-QC-PANEL_BR55-P5-2	BR5011	BR-Breast Cancer	TNBC	F	47	NA	NA
NGS-QC-PANEL_BR55-P7-1	BR5011	BR-Breast Cancer	TNBC	F	47	NA	NA
NGS-QC-PANEL_BR55-P7-2	BR5011	BR-Breast Cancer	TNBC	F	47	NA	NA
NGS-QC-PANEL_BR55-P8-1	BR5011	BR-Breast Cancer	TNBC	F	47	NA	NA
NGS-QC-PANEL_BR55-P5-3	BR5011	BR-Breast Cancer	TNBC	F	47	NA	NA
NGS-QC-PANEL_BR55-P5-4	BR5011	BR-Breast Cancer	TNBC	F	47	NA	NA
NGS-QC-PANEL_BR56-P3-1	BR5012	BR-Breast Cancer	ER (+)	F	43	NA	NA
NGS-QC-PANEL_BR56-P4-1	BR5012	BR-Breast Cancer	ER (+)	F	43	NA	NA
NGS-QC-PANEL_BR57-P1-1	BR5013	BR-Breast Cancer	TNBC	F	38	NA	NA
NGS-QC-PANEL_BR57-P1-2	BR5013	BR-Breast Cancer	TNBC	F	38	NA	NA
NGS-QC-PANEL_BR57-P2-1	BR5013	BR-Breast Cancer	TNBC	F	38	NA	NA
NGS-QC-PANEL_BR57-P2-2	BR5013	BR-Breast Cancer	TNBC	F	38	NA	NA
NGS-QC-PANEL_BR57-P4-1	BR5013	BR-Breast Cancer	TNBC	F	38	NA	NA
NGS-QC-PANEL_BR57-P3-1	BR5013	BR-Breast Cancer	TNBC	F	38	NA	NA
NGS-QC-PANEL_BR58-P3-1	BR5015	BR-Breast Cancer	NA	F	34.3	NA	NA
NGS-QC-PANEL_BR58-P6-1	BR5015	BR-Breast Cancer	NA	F	34.3	NA	NA
NGS-QC-PANEL_BR58-P4-1	BR5015	BR-Breast Cancer	NA	F	34.3	NA	NA
NGS-QC-PANEL_BR58-P5-1	BR5015	BR-Breast Cancer	NA	F	34.3	NA	NA
NGS-QC-PANEL_BR59-P4-1	BR5017	BR-Breast Cancer	TNBC	F	42	NA	NA
NGS-QC-PANEL_BR59-P3-1	BR5017	BR-Breast Cancer	TNBC	F	42	NA	NA
NGS-QC-PANEL_BR59-P5-1	BR5017	BR-Breast Cancer	TNBC	F	42	NA	NA
NGS-QC-PANEL_BR60-P2-1	BR5020	BR-Breast Cancer	#N/A	#N/A	#N/A	#N/A	#N/A
NGS-QC-PANEL_BR60-P3-1	BR5020	BR-Breast Cancer	#N/A	#N/A	#N/A	#N/A	#N/A
NGS-QC-PANEL_BR60-P3-2	BR5020	BR-Breast Cancer	#N/A	#N/A	#N/A	#N/A	#N/A
NGS-QC-PANEL_BR60-P4-1	BR5020	BR-Breast Cancer	#N/A	#N/A	#N/A	#N/A	#N/A
NGS-QC-PANEL_BR60-P6-1	BR5020	BR-Breast Cancer	#N/A	#N/A	#N/A	#N/A	#N/A
NGS-QC-PANEL_BR61-P3-1	BR5022	BR-Breast Cancer	ER (+), PR (+)	F	53	NA	NA
NGS-QC-PANEL_BR61-P3-2	BR5022	BR-Breast Cancer	ER (+), PR (+)	F	53	NA	NA
NGS-QC-PANEL_BR61-P4-1	BR5022	BR-Breast Cancer	ER (+), PR (+)	F	53	NA	NA
NGS-QC-PANEL_BR61-P4-2	BR5022	BR-Breast Cancer	ER (+), PR (+)	F	53	NA	NA
NGS-QC-PANEL_BR61-P5-1	BR5022	BR-Breast Cancer	ER (+), PR (+)	F	53	NA	NA
NGS-QC-PANEL_BR62-P2-1	BR5023	BR-Breast Cancer	NA	F	49.2	NA	NA
NGS-QC-PANEL_BR62-P4-1	BR5023	BR-Breast Cancer	NA	F	49.2	NA	NA
NGS-QC-PANEL_BR62-P3-1	BR5023	BR-Breast Cancer	NA	F	49.2	NA	NA
NGS-QC-PANEL_BR62-P5-1	BR5023	BR-Breast Cancer	NA	F	49.2	NA	NA
NGS-QC-PANEL_BR63-P15-1	BR5337	BR-Breast Cancer	TNBC	F	58	NA	NA
NGS-QC-PANEL_BR63-P2-1	BR5337	BR-Breast Cancer	TNBC	F	58	NA	NA
NGS-QC-PANEL_BR63-P2-2	BR5337	BR-Breast Cancer	TNBC	F	58	NA	NA
NGS-QC-PANEL_BR63-P3-1	BR5337	BR-Breast Cancer	TNBC	F	58	NA	NA
NGS-QC-PANEL_BR63-P4-1	BR5337	BR-Breast Cancer	TNBC	F	58	NA	NA
NGS-QC-PANEL_BR63-P5-1	BR5337	BR-Breast Cancer	TNBC	F	58	NA	NA
NGS-QC-PANEL_BR63-P5-2	BR5337	BR-Breast Cancer	TNBC	F	58	NA	NA
NGS-QC-PANEL_BR64-P3-1	BR5380	BR-Breast Cancer	TNBC	F	53	NA	NA
NGS-QC-PANEL_BR64-P4-1	BR5380	BR-Breast Cancer	TNBC	F	53	NA	NA
NGS-QC-PANEL_BR64-P8-1	BR5380	BR-Breast Cancer	TNBC	F	53	NA	NA
NGS-QC-PANEL_BR65-P1-1	BR5484	BR-Breast Cancer	#N/A	#N/A	#N/A	#N/A	#N/A
NGS-QC-PANEL_BR65-P6-1	BR5484	BR-Breast Cancer	#N/A	#N/A	#N/A	#N/A	#N/A
NGS-QC-PANEL_BR65-P7-1	BR5484	BR-Breast Cancer	#N/A	#N/A	#N/A	#N/A	#N/A
NGS-QC-PANEL_BR66-P2-1	BR5494	BR-Breast Cancer	TNBC	F	69	NA	NA
NGS-QC-PANEL_BR66-P5-1	BR5494	BR-Breast Cancer	TNBC	F	69	NA	NA
NGS-QC-PANEL_BR67-P1-1	BR5496	BR-Breast Cancer	ER (+)	F	48	NA	NA
NGS-QC-PANEL_BR67-P2-1	BR5496	BR-Breast Cancer	ER (+)	F	48	NA	NA
NGS-QC-PANEL_BR67-P3-1	BR5496	BR-Breast Cancer	ER (+)	F	48	NA	NA
NGS-QC-PANEL_BR67-P3-2	BR5496	BR-Breast Cancer	ER (+)	F	48	NA	NA
NGS-QC-PANEL_BR67-P3-3	BR5496	BR-Breast Cancer	ER (+)	F	48	NA	NA
NGS-QC-PANEL_BR67-P6-1	BR5496	BR-Breast Cancer	ER (+)	F	48	NA	NA
NGS-QC-PANEL_BR67-P6-2	BR5496	BR-Breast Cancer	ER (+)	F	48	NA	NA
NGS-QC-PANEL_BR67-P4-1	BR5496	BR-Breast Cancer	ER (+)	F	48	NA	NA
NGS-QC-PANEL_BR67-P4-2	BR5496	BR-Breast Cancer	ER (+)	F	48	NA	NA
NGS-QC-PANEL_BR67-P5-1	BR5496	BR-Breast Cancer	ER (+)	F	48	NA	NA
NGS-QC-PANEL_BR68-P2-1	BR6695	BR-Breast Cancer	Sarcomatoid	F	86	NA	NA
NGS-QC-PANEL_BR69-P3-1	BR9225	BR-Breast Cancer	NA	F	53	NA	NA
NGS-QC-PANEL_BR69-P3-2	BR9225	BR-Breast Cancer	NA	F	53	NA	NA
NGS-QC-PANEL_BR69-P5-1	BR9225	BR-Breast Cancer	NA	F	53	NA	NA
NGS-QC-PANEL_BR70-P3-1	BR9227	BR-Breast Cancer	NA	F	51	NA	NA
NGS-QC-PANEL_BR70-P2-1	BR9227	BR-Breast Cancer	NA	F	51	NA	NA
NGS-QC-PANEL_BR70-P2-2	BR9227	BR-Breast Cancer	NA	F	51	NA	NA
NGS-QC-PANEL_BR70-P3-2	BR9227	BR-Breast Cancer	NA	F	51	NA	NA
NGS-QC-PANEL_BR71-P4-1	BR9228	BR-Breast Cancer	NA	F	58	ypT2 N1mi	III/III
NGS-QC-PANEL_BR71-P7-1	BR9228	BR-Breast Cancer	NA	F	58	ypT2 N1mi	III/III
NGS-QC-PANEL_BR72-P2-1	BR9229	BR-Breast Cancer	#N/A	#N/A	#N/A	#N/A	#N/A
NGS-QC-PANEL_BR72-P2-2	BR9229	BR-Breast Cancer	#N/A	#N/A	#N/A	#N/A	#N/A
NGS-QC-PANEL_BR72-P2-3	BR9229	BR-Breast Cancer	#N/A	#N/A	#N/A	#N/A	#N/A
NGS-QC-PANEL_BR72-P3-1	BR9229	BR-Breast Cancer	#N/A	#N/A	#N/A	#N/A	#N/A
NGS-QC-PANEL_BR73-P4-1	BR9230	BR-Breast Cancer	NA	F	46	NA	NA
NGS-QC-PANEL_BR73-P7-1	BR9230	BR-Breast Cancer	NA	F	46	NA	NA
NGS-QC-PANEL_BR74-P5-1	BR9231	BR-Breast Cancer	NA	F	57	NA	NA
NGS-QC-PANEL_BR74-P6-1	BR9231	BR-Breast Cancer	NA	F	57	NA	NA
NGS-QC-PANEL_BR75-P3-1	BR9234	BR-Breast Cancer	SCC	F	62	NA	NA
NGS-QC-PANEL_BR75-P4-1	BR9234	BR-Breast Cancer	SCC	F	62	NA	NA
NGS-QC-PANEL_BR75-P4-2	BR9234	BR-Breast Cancer	SCC	F	62	NA	NA
NGS-QC-PANEL_BR75-P7-1	BR9234	BR-Breast Cancer	SCC	F	62	NA	NA
NGS-QC-PANEL_BR76-P4-1	BR9236	BR-Breast Cancer	TNBC	F	49	NA	NA
NGS-QC-PANEL_BR77-P5-1	BR9456	BR-Breast Cancer	NA	F	40	NA	III
NGS-QC-PANEL_BR77-P5-2	BR9456	BR-Breast Cancer	NA	F	40	NA	III
NGS-QC-PANEL_BR77-P5-3	BR9456	BR-Breast Cancer	NA	F	40	NA	III
NGS-QC-PANEL_BR77-P6-1	BR9456	BR-Breast Cancer	NA	F	40	NA	III
NGS-QC-PANEL_BR77-P6-2	BR9456	BR-Breast Cancer	NA	F	40	NA	III
NGS-QC-PANEL_BR77-P6-3	BR9456	BR-Breast Cancer	NA	F	40	NA	III
NGS-QC-PANEL_BR77-P8-1	BR9456	BR-Breast Cancer	NA	F	40	NA	III
NGS-QC-PANEL_BR77-P6-4	BR9456	BR-Breast Cancer	NA	F	40	NA	III
NGS-QC-PANEL_BR77-P7-1	BR9456	BR-Breast Cancer	NA	F	40	NA	III
NGS-QC-PANEL_BR78-P6-1	BR9457	BR-Breast Cancer	TNBC	F	61	3A	NA
NGS-QC-PANEL_BR78-P6-2	BR9457	BR-Breast Cancer	TNBC	F	61	3A	NA
NGS-QC-PANEL_BR78-P6-3	BR9457	BR-Breast Cancer	TNBC	F	61	3A	NA
NGS-QC-PANEL_BR78-P6-4	BR9457	BR-Breast Cancer	TNBC	F	61	3A	NA
NGS-QC-PANEL_BR78-P7-1	BR9457	BR-Breast Cancer	TNBC	F	61	3A	NA
NGS-QC-PANEL_BR78-P7-2	BR9457	BR-Breast Cancer	TNBC	F	61	3A	NA
NGS-QC-PANEL_BR78-P7-3	BR9457	BR-Breast Cancer	TNBC	F	61	3A	NA
NGS-QC-PANEL_BR78-P8-1	BR9457	BR-Breast Cancer	TNBC	F	61	3A	NA
NGS-QC-PANEL_BR78-P8-2	BR9457	BR-Breast Cancer	TNBC	F	61	3A	NA
NGS-QC-PANEL_BR78-P7-4	BR9457	BR-Breast Cancer	TNBC	F	61	3A	NA
NGS-QC-PANEL_BR78-P9-1	BR9457	BR-Breast Cancer	TNBC	F	61	3A	NA
NGS-QC-PANEL_BR79-P10-1	BR9458	BR-Breast Cancer	#N/A	#N/A	#N/A	#N/A	#N/A
NGS-QC-PANEL_BR79-P5-1	BR9458	BR-Breast Cancer	#N/A	#N/A	#N/A	#N/A	#N/A
NGS-QC-PANEL_BR79-P6-1	BR9458	BR-Breast Cancer	#N/A	#N/A	#N/A	#N/A	#N/A
NGS-QC-PANEL_BR79-P8-1	BR9458	BR-Breast Cancer	#N/A	#N/A	#N/A	#N/A	#N/A
NGS-QC-PANEL_BR79-P9-1	BR9458	BR-Breast Cancer	#N/A	#N/A	#N/A	#N/A	#N/A
NGS-QC-PANEL_BR80-P5-1	BR9462	BR-Breast Cancer	ER(+), PR(+)	NA	NA	0	NA
NGS-QC-PANEL_BR80-P5-2	BR9462	BR-Breast Cancer	ER(+), PR(+)	NA	NA	0	NA
NGS-QC-PANEL_BR80-P5-3	BR9462	BR-Breast Cancer	ER(+), PR(+)	NA	NA	0	NA
NGS-QC-PANEL_BR80-P6-1	BR9462	BR-Breast Cancer	ER(+), PR(+)	NA	NA	0	NA
NGS-QC-PANEL_BR80-P7-1	BR9462	BR-Breast Cancer	ER(+), PR(+)	NA	NA	0	NA
NGS-QC-PANEL_BR80-P7-2	BR9462	BR-Breast Cancer	ER(+), PR(+)	NA	NA	0	NA
NGS-QC-PANEL_BR80-P8-1	BR9462	BR-Breast Cancer	ER(+), PR(+)	NA	NA	0	NA
NGS-QC-PANEL_BR81-P10-1	BR9464	BR-Breast Cancer	TNBC	F	66	NA	NA
NGS-QC-PANEL_BR81-P6-1	BR9464	BR-Breast Cancer	TNBC	F	66	NA	NA
NGS-QC-PANEL_BR81-P6-2	BR9464	BR-Breast Cancer	TNBC	F	66	NA	NA
NGS-QC-PANEL_BR81-P7-1	BR9464	BR-Breast Cancer	TNBC	F	66	NA	NA
NGS-QC-PANEL_BR81-P8-1	BR9464	BR-Breast Cancer	TNBC	F	66	NA	NA
NGS-QC-PANEL_BR81-P8-2	BR9464	BR-Breast Cancer	TNBC	F	66	NA	NA
NGS-QC-PANEL_BR81-P8-3	BR9464	BR-Breast Cancer	TNBC	F	66	NA	NA
NGS-QC-PANEL_BR81-P8-4	BR9464	BR-Breast Cancer	TNBC	F	66	NA	NA
NGS-QC-PANEL_BR81-P8-5	BR9464	BR-Breast Cancer	TNBC	F	66	NA	NA
NGS-QC-PANEL_BR81-P10-2	BR9464	BR-Breast Cancer	TNBC	F	66	NA	NA
NGS-QC-PANEL_BR81-P9-1	BR9464	BR-Breast Cancer	TNBC	F	66	NA	NA
NGS-QC-PANEL_BR82-P11-1	BR9465	BR-Breast Cancer	TNBC	F	49	3C	NA
NGS-QC-PANEL_BR82-P6-1	BR9465	BR-Breast Cancer	TNBC	F	49	3C	NA
NGS-QC-PANEL_BR82-P6-2	BR9465	BR-Breast Cancer	TNBC	F	49	3C	NA
NGS-QC-PANEL_BR82-P6-3	BR9465	BR-Breast Cancer	TNBC	F	49	3C	NA
NGS-QC-PANEL_BR82-P8-1	BR9465	BR-Breast Cancer	TNBC	F	49	3C	NA
NGS-QC-PANEL_BR82-P8-2	BR9465	BR-Breast Cancer	TNBC	F	49	3C	NA
NGS-QC-PANEL_BR82-P7-1	BR9465	BR-Breast Cancer	TNBC	F	49	3C	NA
NGS-QC-PANEL_BR82-P10-1	BR9465	BR-Breast Cancer	TNBC	F	49	3C	NA
NGS-QC-PANEL_BR82-P10-2	BR9465	BR-Breast Cancer	TNBC	F	49	3C	NA
NGS-QC-PANEL_BR82-P10-3	BR9465	BR-Breast Cancer	TNBC	F	49	3C	NA
NGS-QC-PANEL_BR82-P9-1	BR9465	BR-Breast Cancer	TNBC	F	49	3C	NA
NGS-QC-PANEL_BR83-P3-1	BR9466	BR-Breast Cancer	ER(+)	F	60	3C	NA
NGS-QC-PANEL_BR83-P5-1	BR9466	BR-Breast Cancer	ER(+)	F	60	3C	NA
NGS-QC-PANEL_BR83-P10-1	BR9466	BR-Breast Cancer	ER(+)	F	60	3C	NA
NGS-QC-PANEL_BR83-P6-1	BR9466	BR-Breast Cancer	ER(+)	F	60	3C	NA
NGS-QC-PANEL_BR83-P6-2	BR9466	BR-Breast Cancer	ER(+)	F	60	3C	NA
NGS-QC-PANEL_BR83-P6-3	BR9466	BR-Breast Cancer	ER(+)	F	60	3C	NA
NGS-QC-PANEL_BR83-P7-1	BR9466	BR-Breast Cancer	ER(+)	F	60	3C	NA
NGS-QC-PANEL_BR83-P8-1	BR9466	BR-Breast Cancer	ER(+)	F	60	3C	NA
NGS-QC-PANEL_BR83-P8-2	BR9466	BR-Breast Cancer	ER(+)	F	60	3C	NA
NGS-QC-PANEL_BR83-P7-2	BR9466	BR-Breast Cancer	ER(+)	F	60	3C	NA
NGS-QC-PANEL_BR83-P9-1	BR9466	BR-Breast Cancer	ER(+)	F	60	3C	NA
NGS-QC-PANEL_BR84-P6-1	BR9469	BR-Breast Cancer	HER2(-), ER(3+), PR(3+)	NA	53	NA	NA
NGS-QC-PANEL_BR84-P6-2	BR9469	BR-Breast Cancer	HER2(-), ER(3+), PR(3+)	NA	53	NA	NA
NGS-QC-PANEL_BR84-P6-3	BR9469	BR-Breast Cancer	HER2(-), ER(3+), PR(3+)	NA	53	NA	NA
NGS-QC-PANEL_BR84-P6-4	BR9469	BR-Breast Cancer	HER2(-), ER(3+), PR(3+)	NA	53	NA	NA
NGS-QC-PANEL_BR84-P7-1	BR9469	BR-Breast Cancer	HER2(-), ER(3+), PR(3+)	NA	53	NA	NA
NGS-QC-PANEL_BR84-P7-2	BR9469	BR-Breast Cancer	HER2(-), ER(3+), PR(3+)	NA	53	NA	NA
NGS-QC-PANEL_BR84-P7-3	BR9469	BR-Breast Cancer	HER2(-), ER(3+), PR(3+)	NA	53	NA	NA
NGS-QC-PANEL_BR84-P7-4	BR9469	BR-Breast Cancer	HER2(-), ER(3+), PR(3+)	NA	53	NA	NA
NGS-QC-PANEL_BR84-P8-1	BR9469	BR-Breast Cancer	HER2(-), ER(3+), PR(3+)	NA	53	NA	NA
NGS-QC-PANEL_BR84-P8-2	BR9469	BR-Breast Cancer	HER2(-), ER(3+), PR(3+)	NA	53	NA	NA
NGS-QC-PANEL_BR84-P6-5	BR9469	BR-Breast Cancer	HER2(-), ER(3+), PR(3+)	NA	53	NA	NA
NGS-QC-PANEL_BR85-P4-1	BR9479	BR-Breast Cancer	TNBC	NA	54	0	G3
NGS-QC-PANEL_BR85-P4-2	BR9479	BR-Breast Cancer	TNBC	NA	54	0	G3
NGS-QC-PANEL_BR85-P5-1	BR9479	BR-Breast Cancer	TNBC	NA	54	0	G3
NGS-QC-PANEL_BR85-P5-2	BR9479	BR-Breast Cancer	TNBC	NA	54	0	G3
NGS-QC-PANEL_BR85-P6-1	BR9479	BR-Breast Cancer	TNBC	NA	54	0	G3
NGS-QC-PANEL_BR86-P3-1	BR9480	BR-Breast Cancer	TNBC	NA	54	0	G3
NGS-QC-PANEL_BR86-P3-2	BR9480	BR-Breast Cancer	TNBC	NA	54	0	G3
NGS-QC-PANEL_BR86-P3-3	BR9480	BR-Breast Cancer	TNBC	NA	54	0	G3
NGS-QC-PANEL_BR86-P4-1	BR9480	BR-Breast Cancer	TNBC	NA	54	0	G3
NGS-QC-PANEL_BR86-P7-1	BR9480	BR-Breast Cancer	TNBC	NA	54	0	G3
NGS-QC-PANEL_BR86-P4-2	BR9480	BR-Breast Cancer	TNBC	NA	54	0	G3
NGS-QC-PANEL_BR86-P7-2	BR9480	BR-Breast Cancer	TNBC	NA	54	0	G3
NGS-QC-PANEL_BR87-P2-1	BR9493	BR-Breast Cancer	TNBC	F	62	NA	NA
NGS-QC-PANEL_BR87-P2-2	BR9493	BR-Breast Cancer	TNBC	F	62	NA	NA
NGS-QC-PANEL_BR88-P1-1	BR9494	BR-Breast Cancer	NA	F	62	NA	NA
NGS-QC-PANEL_BR88-P1-2	BR9494	BR-Breast Cancer	NA	F	62	NA	NA
NGS-QC-PANEL_BR88-P1-3	BR9494	BR-Breast Cancer	NA	F	62	NA	NA
NGS-QC-PANEL_BR88-P2-1	BR9494	BR-Breast Cancer	NA	F	62	NA	NA
NGS-QC-PANEL_BR88-P3-1	BR9494	BR-Breast Cancer	NA	F	62	NA	NA
NGS-QC-PANEL_BR88-P4-1	BR9494	BR-Breast Cancer	NA	F	62	NA	NA
NGS-QC-PANEL_BR88-P6-1	BR9494	BR-Breast Cancer	NA	F	62	NA	NA
NGS-QC-PANEL_BR88-P2-2	BR9494	BR-Breast Cancer	NA	F	62	NA	NA
NGS-QC-PANEL_BR88-P4-2	BR9494	BR-Breast Cancer	NA	F	62	NA	NA
NGS-QC-PANEL_CC1-P5-1	CC0449	CC-Cholangiocarcinoma	ECC	F	73	NA	NA
NGS-QC-PANEL_CC2-P3-1	CC11307	CC-Cholangiocarcinoma	ADC	M	60	NA	NA
NGS-QC-PANEL_CC2-P4-1	CC11307	CC-Cholangiocarcinoma	ADC	M	60	NA	NA
NGS-QC-PANEL_CC2-P5-1	CC11307	CC-Cholangiocarcinoma	ADC	M	60	NA	NA
NGS-QC-PANEL_CC2-P7-1	CC11307	CC-Cholangiocarcinoma	ADC	M	60	NA	NA
NGS-QC-PANEL_CC2-P9-1	CC11307	CC-Cholangiocarcinoma	ADC	M	60	NA	NA
NGS-QC-PANEL_CC2-P5-2	CC11307	CC-Cholangiocarcinoma	ADC	M	60	NA	NA
NGS-QC-PANEL_CC3-P4-1	CC1470	CC-Cholangiocarcinoma	ICC	M	47	NA	NA
NGS-QC-PANEL_CC4-P0-1	CC2869	CC-Cholangiocarcinoma	#N/A	#N/A	#N/A	#N/A	#N/A
NGS-QC-PANEL_CC4-P2-1	CC2869	CC-Cholangiocarcinoma	#N/A	#N/A	#N/A	#N/A	#N/A
NGS-QC-PANEL_CC4-P3-1	CC2869	CC-Cholangiocarcinoma	#N/A	#N/A	#N/A	#N/A	#N/A
NGS-QC-PANEL_CC4-P4-1	CC2869	CC-Cholangiocarcinoma	#N/A	#N/A	#N/A	#N/A	#N/A
NGS-QC-PANEL_CC5-P0-1	CC2942	CC-Cholangiocarcinoma	#N/A	#N/A	#N/A	#N/A	#N/A
NGS-QC-PANEL_CC5-P0-2	CC2942	CC-Cholangiocarcinoma	#N/A	#N/A	#N/A	#N/A	#N/A
NGS-QC-PANEL_CC6-P0-1	CC2943	CC-Cholangiocarcinoma	#N/A	#N/A	#N/A	#N/A	#N/A
NGS-QC-PANEL_CC6-P1-1	CC2943	CC-Cholangiocarcinoma	#N/A	#N/A	#N/A	#N/A	#N/A
NGS-QC-PANEL_CC6-P2-1	CC2943	CC-Cholangiocarcinoma	#N/A	#N/A	#N/A	#N/A	#N/A
NGS-QC-PANEL_CC6-P5-1	CC2943	CC-Cholangiocarcinoma	#N/A	#N/A	#N/A	#N/A	#N/A
NGS-QC-PANEL_CC6-P3-1	CC2943	CC-Cholangiocarcinoma	#N/A	#N/A	#N/A	#N/A	#N/A
NGS-QC-PANEL_CC7-P1-1	CC2947	CC-Cholangiocarcinoma	NA	NA	NA	NA	NA
NGS-QC-PANEL_CC7-P1-2	CC2947	CC-Cholangiocarcinoma	NA	NA	NA	NA	NA
NGS-QC-PANEL_CC7-P2-1	CC2947	CC-Cholangiocarcinoma	NA	NA	NA	NA	NA
NGS-QC-PANEL_CC7-P4-1	CC2947	CC-Cholangiocarcinoma	NA	NA	NA	NA	NA
NGS-QC-PANEL_CC7-P4-2	CC2947	CC-Cholangiocarcinoma	NA	NA	NA	NA	NA
NGS-QC-PANEL_CC7-P3-1	CC2947	CC-Cholangiocarcinoma	NA	NA	NA	NA	NA
NGS-QC-PANEL_CC7-P4-3	CC2947	CC-Cholangiocarcinoma	NA	NA	NA	NA	NA
NGS-QC-PANEL_CC8-P5-1	CC6204	CC-Cholangiocarcinoma	ICC	F	60	NA	II-III
NGS-QC-PANEL_CC8-P4-1	CC6204	CC-Cholangiocarcinoma	ICC	F	60	NA	II-III
NGS-QC-PANEL_CC8-P3-1	CC6204	CC-Cholangiocarcinoma	ICC	F	60	NA	II-III
NGS-QC-PANEL_CC9-P4-1	CC6205	CC-Cholangiocarcinoma	ICC	F	73	NA	NA
NGS-QC-PANEL_CC9-P5-1	CC6205	CC-Cholangiocarcinoma	ICC	F	73	NA	NA
NGS-QC-PANEL_CC10-P5-1	CC6216	CC-Cholangiocarcinoma	NA	F	59	NA	NA
NGS-QC-PANEL_CC10-P6-1	CC6216	CC-Cholangiocarcinoma	NA	F	59	NA	NA
NGS-QC-PANEL_CC11-P5-1	CC6279	CC-Cholangiocarcinoma	ICC	M	69	NA	NA
NGS-QC-PANEL_CC11-P7-1	CC6279	CC-Cholangiocarcinoma	ICC	M	69	NA	NA
NGS-QC-PANEL_CC11-P7-2	CC6279	CC-Cholangiocarcinoma	ICC	M	69	NA	NA
NGS-QC-PANEL_CC11-P7-3	CC6279	CC-Cholangiocarcinoma	ICC	M	69	NA	NA
NGS-QC-PANEL_CC11-P2-1	CC6279	CC-Cholangiocarcinoma	ICC	M	69	NA	NA
NGS-QC-PANEL_CC11-P4-1	CC6279	CC-Cholangiocarcinoma	ICC	M	69	NA	NA
NGS-QC-PANEL_CC11-P5-2	CC6279	CC-Cholangiocarcinoma	ICC	M	69	NA	NA
NGS-QC-PANEL_CC11-P3-1	CC6279	CC-Cholangiocarcinoma	ICC	M	69	NA	NA
NGS-QC-PANEL_CC11-P3-2	CC6279	CC-Cholangiocarcinoma	ICC	M	69	NA	NA
NGS-QC-PANEL_CC12-P7-1	CC6600	CC-Cholangiocarcinoma	ICC	M	59	NA	III
NGS-QC-PANEL_CC12-P8-1	CC6600	CC-Cholangiocarcinoma	ICC	M	59	NA	III
NGS-QC-PANEL_CC12-P8-2	CC6600	CC-Cholangiocarcinoma	ICC	M	59	NA	III
NGS-QC-PANEL_CC12-P8-3	CC6600	CC-Cholangiocarcinoma	ICC	M	59	NA	III
NGS-QC-PANEL_CC12-P8-4	CC6600	CC-Cholangiocarcinoma	ICC	M	59	NA	III
NGS-QC-PANEL_CC12-P8-5	CC6600	CC-Cholangiocarcinoma	ICC	M	59	NA	III
NGS-QC-PANEL_CC13-P8-1	CC6604	CC-Cholangiocarcinoma	ICC	M	34	NA	II
NGS-QC-PANEL_CC13-P9-1	CC6604	CC-Cholangiocarcinoma	ICC	M	34	NA	II
NGS-QC-PANEL_CC13-P7-1	CC6604	CC-Cholangiocarcinoma	ICC	M	34	NA	II
NGS-QC-PANEL_CC14-P6-1	CC6607	CC-Cholangiocarcinoma	ICC	M	NA	NA	NA
NGS-QC-PANEL_CC14-P6-2	CC6607	CC-Cholangiocarcinoma	ICC	M	NA	NA	NA
NGS-QC-PANEL_CC14-P6-3	CC6607	CC-Cholangiocarcinoma	ICC	M	NA	NA	NA
NGS-QC-PANEL_CC15-P7-1	CC6609	CC-Cholangiocarcinoma	ICC	M	60	NA	NA
NGS-QC-PANEL_CC15-P6-1	CC6609	CC-Cholangiocarcinoma	ICC	M	60	NA	NA
NGS-QC-PANEL_CC15-P6-2	CC6609	CC-Cholangiocarcinoma	ICC	M	60	NA	NA
NGS-QC-PANEL_CC16-P4-1	CC6614	CC-Cholangiocarcinoma	ADC	M	55	NA	NA
NGS-QC-PANEL_CC16-P4-2	CC6614	CC-Cholangiocarcinoma	ADC	M	55	NA	NA
NGS-QC-PANEL_CC16-P4-3	CC6614	CC-Cholangiocarcinoma	ADC	M	55	NA	NA
NGS-QC-PANEL_CC16-P5-1	CC6614	CC-Cholangiocarcinoma	ADC	M	55	NA	NA
NGS-QC-PANEL_CC17-P3-1	CC6625	CC-Cholangiocarcinoma	ICC	F	63	NA	III
NGS-QC-PANEL_CC17-P4-1	CC6625	CC-Cholangiocarcinoma	ICC	F	63	NA	III
NGS-QC-PANEL_CC17-P6-1	CC6625	CC-Cholangiocarcinoma	ICC	F	63	NA	III
NGS-QC-PANEL_CC18-P3-1	CC6637	CC-Cholangiocarcinoma	ICC	F	57	NA	II-III
NGS-QC-PANEL_CC18-P8-1	CC6637	CC-Cholangiocarcinoma	ICC	F	57	NA	II-III
NGS-QC-PANEL_CC18-P4-1	CC6637	CC-Cholangiocarcinoma	ICC	F	57	NA	II-III
NGS-QC-PANEL_CC19-P3-1	CC6638	CC-Cholangiocarcinoma	ICC	F	71	NA	II
NGS-QC-PANEL_CC19-P7-1	CC6638	CC-Cholangiocarcinoma	ICC	F	71	NA	II
NGS-QC-PANEL_CC19-P8-1	CC6638	CC-Cholangiocarcinoma	ICC	F	71	NA	II
NGS-QC-PANEL_CC19-P6-1	CC6638	CC-Cholangiocarcinoma	ICC	F	71	NA	II
NGS-QC-PANEL_CC19-P6-2	CC6638	CC-Cholangiocarcinoma	ICC	F	71	NA	II
NGS-QC-PANEL_CC20-P6-1	CC6639	CC-Cholangiocarcinoma	ICC	F	59	NA	II
NGS-QC-PANEL_CC21-P13-1	CC6644	CC-Cholangiocarcinoma	ADC	F	75	NA	NA
NGS-QC-PANEL_CC22-P3-1	CC6645	CC-Cholangiocarcinoma	ICC	F	61	NA	II-III
NGS-QC-PANEL_CC22-P4-1	CC6645	CC-Cholangiocarcinoma	ICC	F	61	NA	II-III
NGS-QC-PANEL_CC23-P5-1	CC6658	CC-Cholangiocarcinoma	ICC	M	37	NA	II
NGS-QC-PANEL_CC23-P6-1	CC6658	CC-Cholangiocarcinoma	ICC	M	37	NA	II
NGS-QC-PANEL_CC23-P6-2	CC6658	CC-Cholangiocarcinoma	ICC	M	37	NA	II
NGS-QC-PANEL_CC23-P6-3	CC6658	CC-Cholangiocarcinoma	ICC	M	37	NA	II
NGS-QC-PANEL_CC24-P3-1	CC6679	CC-Cholangiocarcinoma	ADC	F	67	NA	NA
NGS-QC-PANEL_CC24-P4-1	CC6679	CC-Cholangiocarcinoma	ADC	F	67	NA	NA
NGS-QC-PANEL_CC25-P7-1	CC6690	CC-Cholangiocarcinoma	ADC	F	60	NA	NA
NGS-QC-PANEL_CC26-P6-1	CC6702	CC-Cholangiocarcinoma	#N/A	#N/A	#N/A	#N/A	#N/A
NGS-QC-PANEL_CC26-P7-1	CC6702	CC-Cholangiocarcinoma	#N/A	#N/A	#N/A	#N/A	#N/A
NGS-QC-PANEL_CC26-P9-1	CC6702	CC-Cholangiocarcinoma	#N/A	#N/A	#N/A	#N/A	#N/A
NGS-QC-PANEL_CC27-P5-1	CC6724	CC-Cholangiocarcinoma	ADC	M	59	NA	III
NGS-QC-PANEL_CC28-P4-1	CC9326	CC-Cholangiocarcinoma	ADC	F	68	pT2b pNX pM n/a	I-II
NGS-QC-PANEL_CC28-P5-1	CC9326	CC-Cholangiocarcinoma	ADC	F	68	pT2b pNX pM n/a	I-II
NGS-QC-PANEL_CC28-P5-2	CC9326	CC-Cholangiocarcinoma	ADC	F	68	pT2b pNX pM n/a	I-II
NGS-QC-PANEL_CC28-P6-1	CC9326	CC-Cholangiocarcinoma	ADC	F	68	pT2b pNX pM n/a	I-II
NGS-QC-PANEL_CC28-P6-2	CC9326	CC-Cholangiocarcinoma	ADC	F	68	pT2b pNX pM n/a	I-II
NGS-QC-PANEL_CC29-P3-1	CC9506	CC-Cholangiocarcinoma	NA	M	44	TxNxM1	NA
NGS-QC-PANEL_CC29-P3-2	CC9506	CC-Cholangiocarcinoma	NA	M	44	TxNxM1	NA
NGS-QC-PANEL_CC29-P3-3	CC9506	CC-Cholangiocarcinoma	NA	M	44	TxNxM1	NA
NGS-QC-PANEL_CC29-P5-1	CC9506	CC-Cholangiocarcinoma	NA	M	44	TxNxM1	NA
NGS-QC-PANEL_CC29-P6-1	CC9506	CC-Cholangiocarcinoma	NA	M	44	TxNxM1	NA
NGS-QC-PANEL_CC29-P6-2	CC9506	CC-Cholangiocarcinoma	NA	M	44	TxNxM1	NA
NGS-QC-PANEL_CC29-P6-3	CC9506	CC-Cholangiocarcinoma	NA	M	44	TxNxM1	NA
NGS-QC-PANEL_CC29-P6-4	CC9506	CC-Cholangiocarcinoma	NA	M	44	TxNxM1	NA
NGS-QC-PANEL_CR1-P3-1	CR0004	CR-Colorectal Cancer	ADC	F	44	T3N1M0 III	II
NGS-QC-PANEL_CR2-P1-1	CR0029	CR-Colorectal Cancer	ADC	F	NA	NA	NA
NGS-QC-PANEL_CR2-P13-1	CR0029	CR-Colorectal Cancer	ADC	F	NA	NA	NA
NGS-QC-PANEL_CR2-P5-1	CR0029	CR-Colorectal Cancer	ADC	F	NA	NA	NA
NGS-QC-PANEL_CR2-P6-1	CR0029	CR-Colorectal Cancer	ADC	F	NA	NA	NA
NGS-QC-PANEL_CR2-P7-1	CR0029	CR-Colorectal Cancer	ADC	F	NA	NA	NA
NGS-QC-PANEL_CR2-P7-2	CR0029	CR-Colorectal Cancer	ADC	F	NA	NA	NA
NGS-QC-PANEL_CR2-P7-3	CR0029	CR-Colorectal Cancer	ADC	F	NA	NA	NA
NGS-QC-PANEL_CR2-P8-1	CR0029	CR-Colorectal Cancer	ADC	F	NA	NA	NA
NGS-QC-PANEL_CR2-P3-1	CR0029	CR-Colorectal Cancer	ADC	F	NA	NA	NA
NGS-QC-PANEL_CR2-P2-1	CR0029	CR-Colorectal Cancer	ADC	F	NA	NA	NA
NGS-QC-PANEL_CR2-P2-2	CR0029	CR-Colorectal Cancer	ADC	F	NA	NA	NA
NGS-QC-PANEL_CR3-P6-1	CR0047	CR-Colorectal Cancer	ADC	F	55	NA	NA
NGS-QC-PANEL_CR3-P3-1	CR0047	CR-Colorectal Cancer	ADC	F	55	NA	NA
NGS-QC-PANEL_CR3-P4-1	CR0047	CR-Colorectal Cancer	ADC	F	55	NA	NA
NGS-QC-PANEL_CR4-P4-1	CR0126	CR-Colorectal Cancer	Mucinous ADC	F	56	T4N0M0 II	II
NGS-QC-PANEL_CR4-P1-1	CR0126	CR-Colorectal Cancer	Mucinous ADC	F	56	T4N0M0 II	II
NGS-QC-PANEL_CR4-P5-1	CR0126	CR-Colorectal Cancer	Mucinous ADC	F	56	T4N0M0 II	II
NGS-QC-PANEL_CR4-P7-1	CR0126	CR-Colorectal Cancer	Mucinous ADC	F	56	T4N0M0 II	II
NGS-QC-PANEL_CR5-P3-1	CR0133	CR-Colorectal Cancer	ADC	F	NA	NA	NA
NGS-QC-PANEL_CR6-P4-1	CR0146	CR-Colorectal Cancer	ADC	M	40	NA	II-III
NGS-QC-PANEL_CR7-P2-1	CR0150	CR-Colorectal Cancer	ADC	F	71	NA	II-III
NGS-QC-PANEL_CR7-P3-1	CR0150	CR-Colorectal Cancer	ADC	F	71	NA	II-III
NGS-QC-PANEL_CR7-P3-2	CR0150	CR-Colorectal Cancer	ADC	F	71	NA	II-III
NGS-QC-PANEL_CR7-P3-3	CR0150	CR-Colorectal Cancer	ADC	F	71	NA	II-III
NGS-QC-PANEL_CR7-P4-1	CR0150	CR-Colorectal Cancer	ADC	F	71	NA	II-III
NGS-QC-PANEL_CR8-P3-1	CR0170	CR-Colorectal Cancer	ADC	M	63	T2N0M0 I	II-III
NGS-QC-PANEL_CR9-P5-1	CR0193	CR-Colorectal Cancer	ADC	F	46	T3N0M0 II	II
NGS-QC-PANEL_CR9-P7-1	CR0193	CR-Colorectal Cancer	ADC	F	46	T3N0M0 II	II
NGS-QC-PANEL_CR9-P6-1	CR0193	CR-Colorectal Cancer	ADC	F	46	T3N0M0 II	II
NGS-QC-PANEL_CR10-P5-1	CR0455	CR-Colorectal Cancer	ADC	M	NA	NA	NA
NGS-QC-PANEL_CR10-P6-1	CR0455	CR-Colorectal Cancer	ADC	M	NA	NA	NA
NGS-QC-PANEL_CR11-P3-1	CR0560	CR-Colorectal Cancer	ADC	F	49	NA	NA
NGS-QC-PANEL_CR11-P3-2	CR0560	CR-Colorectal Cancer	ADC	F	49	NA	NA
NGS-QC-PANEL_CR11-P4-1	CR0560	CR-Colorectal Cancer	ADC	F	49	NA	NA
NGS-QC-PANEL_CR11-P4-2	CR0560	CR-Colorectal Cancer	ADC	F	49	NA	NA
NGS-QC-PANEL_CR12-P1-1	CR11370	CR-Colorectal Cancer	ADC	F	47.2	NA	NA
NGS-QC-PANEL_CR12-P3-1	CR11370	CR-Colorectal Cancer	ADC	F	47.2	NA	NA
NGS-QC-PANEL_CR13-P2-1	CR11372	CR-Colorectal Cancer	ADC	F	50	NA	NA
NGS-QC-PANEL_CR13-P3-1	CR11372	CR-Colorectal Cancer	ADC	F	50	NA	NA
NGS-QC-PANEL_CR14-P0-1	CR11374	CR-Colorectal Cancer	ADC	M	73.6	NA	NA
NGS-QC-PANEL_CR14-P3-1	CR11374	CR-Colorectal Cancer	ADC	M	73.6	NA	NA
NGS-QC-PANEL_CR14-P4-1	CR11374	CR-Colorectal Cancer	ADC	M	73.6	NA	NA
NGS-QC-PANEL_CR15-P0-1	CR11375	CR-Colorectal Cancer	ADC	F	61.9	NA	NA
NGS-QC-PANEL_CR15-P0-2	CR11375	CR-Colorectal Cancer	ADC	F	61.9	NA	NA
NGS-QC-PANEL_CR15-P0-3	CR11375	CR-Colorectal Cancer	ADC	F	61.9	NA	NA
NGS-QC-PANEL_CR15-P3-1	CR11375	CR-Colorectal Cancer	ADC	F	61.9	NA	NA
NGS-QC-PANEL_CR15-P4-1	CR11375	CR-Colorectal Cancer	ADC	F	61.9	NA	NA
NGS-QC-PANEL_CR16-P0-1	CR11377	CR-Colorectal Cancer	ADC	F	48.8	NA	NA
NGS-QC-PANEL_CR16-P0-2	CR11377	CR-Colorectal Cancer	ADC	F	48.8	NA	NA
NGS-QC-PANEL_CR16-P2-1	CR11377	CR-Colorectal Cancer	ADC	F	48.8	NA	NA
NGS-QC-PANEL_CR16-P3-1	CR11377	CR-Colorectal Cancer	ADC	F	48.8	NA	NA
NGS-QC-PANEL_CR17-P2-1	CR1197	CR-Colorectal Cancer	ADC	F	49	NA	NA
NGS-QC-PANEL_CR17-P6-1	CR1197	CR-Colorectal Cancer	ADC	F	49	NA	NA
NGS-QC-PANEL_CR18-P10-1	CR1245	CR-Colorectal Cancer	ADC	F	57	NA	NA
NGS-QC-PANEL_CR18-P3-1	CR1245	CR-Colorectal Cancer	ADC	F	57	NA	NA
NGS-QC-PANEL_CR19-P2-1	CR1281	CR-Colorectal Cancer	ADC	F	9	NA	NA
NGS-QC-PANEL_CR20-P10-1	CR1287	CR-Colorectal Cancer	ADC	F	48	NA	NA
NGS-QC-PANEL_CR20-P6-1	CR1287	CR-Colorectal Cancer	ADC	F	48	NA	NA
NGS-QC-PANEL_CR20-P7-1	CR1287	CR-Colorectal Cancer	ADC	F	48	NA	NA
NGS-QC-PANEL_CR20-P9-1	CR1287	CR-Colorectal Cancer	ADC	F	48	NA	NA
NGS-QC-PANEL_CR21-P3-1	CR1305	CR-Colorectal Cancer	ADC	F	70	NA	NA
NGS-QC-PANEL_CR22-P1-1	CR14475	CR-Colorectal Cancer	#N/A	#N/A	#N/A	#N/A	#N/A
NGS-QC-PANEL_CR23-P1-1	CR14501	CR-Colorectal Cancer	NA	F	52.3	NA	NA
NGS-QC-PANEL_CR24-P25-1	CR1451	CR-Colorectal Cancer	ADC	M	71	NA	NA
NGS-QC-PANEL_CR24-P2-1	CR1451	CR-Colorectal Cancer	ADC	M	71	NA	NA
NGS-QC-PANEL_CR24-P3-1	CR1451	CR-Colorectal Cancer	ADC	M	71	NA	NA
NGS-QC-PANEL_CR24-P6-1	CR1451	CR-Colorectal Cancer	ADC	M	71	NA	NA
NGS-QC-PANEL_CR24-P6-2	CR1451	CR-Colorectal Cancer	ADC	M	71	NA	NA
NGS-QC-PANEL_CR25-P1-1	CR14777	CR-Colorectal Cancer	NA	F	52	NA	NA
NGS-QC-PANEL_CR25-P2-1	CR14777	CR-Colorectal Cancer	NA	F	52	NA	NA
NGS-QC-PANEL_CR25-P3-1	CR14777	CR-Colorectal Cancer	NA	F	52	NA	NA
NGS-QC-PANEL_CR25-P3-2	CR14777	CR-Colorectal Cancer	NA	F	52	NA	NA
NGS-QC-PANEL_CR26-P2-1	CR14818	CR-Colorectal Cancer	NA	M	63.7	NA	NA
NGS-QC-PANEL_CR27-P1-1	CR14832	CR-Colorectal Cancer	ADC	M	43.9	NA	NA
NGS-QC-PANEL_CR28-P1-1	CR14838	CR-Colorectal Cancer	NA	F	56.5	NA	NA
NGS-QC-PANEL_CR29-P1-1	CR14876	CR-Colorectal Cancer	NA	F	41.4	NA	NA
NGS-QC-PANEL_CR30-P1-1	CR14911	CR-Colorectal Cancer	NA	F	60.3	NA	NA
NGS-QC-PANEL_CR31-P1-1	CR14912	CR-Colorectal Cancer	NA	F	82.3	NA	NA
NGS-QC-PANEL_CR32-P1-1	CR14917	CR-Colorectal Cancer	NA	M	67.1	NA	NA
NGS-QC-PANEL_CR33-P3-1	CR14927	CR-Colorectal Cancer	NA	M	51.2	NA	NA
NGS-QC-PANEL_CR34-P3-1	CR14931	CR-Colorectal Cancer	ADC	F	44.6	NA	NA
NGS-QC-PANEL_CR35-P1-1	CR14939	CR-Colorectal Cancer	ADC	F	44.7	NA	NA
NGS-QC-PANEL_CR35-P3-1	CR14939	CR-Colorectal Cancer	ADC	F	44.7	NA	NA
NGS-QC-PANEL_CR36-P0-1	CR14998	CR-Colorectal Cancer	NA	F	63	NA	NA
NGS-QC-PANEL_CR36-P1-1	CR14998	CR-Colorectal Cancer	NA	F	63	NA	NA
NGS-QC-PANEL_CR36-P5-1	CR14998	CR-Colorectal Cancer	NA	F	63	NA	NA
NGS-QC-PANEL_CR36-P6-1	CR14998	CR-Colorectal Cancer	NA	F	63	NA	NA
NGS-QC-PANEL_CR36-P7-1	CR14998	CR-Colorectal Cancer	NA	F	63	NA	NA
NGS-QC-PANEL_CR37-P1-1	CR15035	CR-Colorectal Cancer	ADC	F	51.3	NA	NA
NGS-QC-PANEL_CR37-P1-2	CR15035	CR-Colorectal Cancer	ADC	F	51.3	NA	NA
NGS-QC-PANEL_CR37-P5-1	CR15035	CR-Colorectal Cancer	ADC	F	51.3	NA	NA
NGS-QC-PANEL_CR37-P5-2	CR15035	CR-Colorectal Cancer	ADC	F	51.3	NA	NA
NGS-QC-PANEL_CR37-P6-1	CR15035	CR-Colorectal Cancer	ADC	F	51.3	NA	NA
NGS-QC-PANEL_CR38-P0-1	CR15057	CR-Colorectal Cancer	ADC	F	51.6	NA	NA
NGS-QC-PANEL_CR38-P3-1	CR15057	CR-Colorectal Cancer	ADC	F	51.6	NA	NA
NGS-QC-PANEL_CR38-P5-1	CR15057	CR-Colorectal Cancer	ADC	F	51.6	NA	NA
NGS-QC-PANEL_CR39-P0-1	CR15091	CR-Colorectal Cancer	ADC	M	48.9	NA	NA
NGS-QC-PANEL_CR39-P2-1	CR15091	CR-Colorectal Cancer	ADC	M	48.9	NA	NA
NGS-QC-PANEL_CR39-P3-1	CR15091	CR-Colorectal Cancer	ADC	M	48.9	NA	NA
NGS-QC-PANEL_CR40-P0-1	CR15132	CR-Colorectal Cancer	#N/A	#N/A	#N/A	#N/A	#N/A
NGS-QC-PANEL_CR40-P1-1	CR15132	CR-Colorectal Cancer	#N/A	#N/A	#N/A	#N/A	#N/A
NGS-QC-PANEL_CR40-P1-2	CR15132	CR-Colorectal Cancer	#N/A	#N/A	#N/A	#N/A	#N/A
NGS-QC-PANEL_CR40-P4-1	CR15132	CR-Colorectal Cancer	#N/A	#N/A	#N/A	#N/A	#N/A
NGS-QC-PANEL_CR41-P2-1	CR15134	CR-Colorectal Cancer	ADC	F	61.2	NA	NA
NGS-QC-PANEL_CR42-P0-1	CR15138	CR-Colorectal Cancer	ADC	M	50.6	NA	NA
NGS-QC-PANEL_CR43-P5-1	CR1519	CR-Colorectal Cancer	ADC	M	52	NA	NA
NGS-QC-PANEL_CR43-P6-1	CR1519	CR-Colorectal Cancer	ADC	M	52	NA	NA
NGS-QC-PANEL_CR44-P3-1	CR1520	CR-Colorectal Cancer	ADC	M	82	NA	NA
NGS-QC-PANEL_CR44-P4-1	CR1520	CR-Colorectal Cancer	ADC	M	82	NA	NA
NGS-QC-PANEL_CR44-P4-2	CR1520	CR-Colorectal Cancer	ADC	M	82	NA	NA
NGS-QC-PANEL_CR44-P6-1	CR1520	CR-Colorectal Cancer	ADC	M	82	NA	NA
NGS-QC-PANEL_CR45-P0-1	CR15287	CR-Colorectal Cancer	ADC	F	40.1	NA	NA
NGS-QC-PANEL_CR45-P2-1	CR15287	CR-Colorectal Cancer	ADC	F	40.1	NA	NA
NGS-QC-PANEL_CR45-P3-1	CR15287	CR-Colorectal Cancer	ADC	F	40.1	NA	NA
NGS-QC-PANEL_CR46-P0-1	CR15303	CR-Colorectal Cancer	ADC	M	74.2	NA	NA
NGS-QC-PANEL_CR46-P2-1	CR15303	CR-Colorectal Cancer	ADC	M	74.2	NA	NA
NGS-QC-PANEL_CR46-P3-1	CR15303	CR-Colorectal Cancer	ADC	M	74.2	NA	NA
NGS-QC-PANEL_CR46-P4-1	CR15303	CR-Colorectal Cancer	ADC	M	74.2	NA	NA
NGS-QC-PANEL_CR47-P0-1	CR15339	CR-Colorectal Cancer	ADC	M	59.3	NA	NA
NGS-QC-PANEL_CR47-P2-1	CR15339	CR-Colorectal Cancer	ADC	M	59.3	NA	NA
NGS-QC-PANEL_CR47-P3-1	CR15339	CR-Colorectal Cancer	ADC	M	59.3	NA	NA
NGS-QC-PANEL_CR48-P4-1	CR15399	CR-Colorectal Cancer	ADC	M	63.4	NA	NA
NGS-QC-PANEL_CR49-P2-1	CR15415	CR-Colorectal Cancer	ADC	F	47.3	NA	NA
NGS-QC-PANEL_CR50-P0-1	CR15449	CR-Colorectal Cancer	ADC	F	37.1	NA	NA
NGS-QC-PANEL_CR50-P2-1	CR15449	CR-Colorectal Cancer	ADC	F	37.1	NA	NA
NGS-QC-PANEL_CR50-P3-1	CR15449	CR-Colorectal Cancer	ADC	F	37.1	NA	NA
NGS-QC-PANEL_CR51-P4-1	CR15534	CR-Colorectal Cancer	ADC	M	45.8	NA	NA
NGS-QC-PANEL_CR52-P3-1	CR1554	CR-Colorectal Cancer	ADC	F	66	NA	NA
NGS-QC-PANEL_CR52-P5-1	CR1554	CR-Colorectal Cancer	ADC	F	66	NA	NA
NGS-QC-PANEL_CR52-P4-1	CR1554	CR-Colorectal Cancer	ADC	F	66	NA	NA
NGS-QC-PANEL_CR52-P6-1	CR1554	CR-Colorectal Cancer	ADC	F	66	NA	NA
NGS-QC-PANEL_CR53-P0-1	CR15550	CR-Colorectal Cancer	ADC	F	63.5	NA	NA
NGS-QC-PANEL_CR54-P0-1	CR15585	CR-Colorectal Cancer	#N/A	#N/A	#N/A	#N/A	#N/A
NGS-QC-PANEL_CR54-P4-1	CR15585	CR-Colorectal Cancer	#N/A	#N/A	#N/A	#N/A	#N/A
NGS-QC-PANEL_CR55-P0-1	CR15602	CR-Colorectal Cancer	#N/A	#N/A	#N/A	#N/A	#N/A
NGS-QC-PANEL_CR55-P1-1	CR15602	CR-Colorectal Cancer	#N/A	#N/A	#N/A	#N/A	#N/A
NGS-QC-PANEL_CR55-P3-1	CR15602	CR-Colorectal Cancer	#N/A	#N/A	#N/A	#N/A	#N/A
NGS-QC-PANEL_CR56-P3-1	CR1560	CR-Colorectal Cancer	ADC	F	53	NA	NA
NGS-QC-PANEL_CR56-P8-1	CR1560	CR-Colorectal Cancer	ADC	F	53	NA	NA
NGS-QC-PANEL_CR56-P6-1	CR1560	CR-Colorectal Cancer	ADC	F	53	NA	NA
NGS-QC-PANEL_CR57-P0-1	CR15610	CR-Colorectal Cancer	NA	F	66.3	NA	NA
NGS-QC-PANEL_CR58-P2-1	CR15630	CR-Colorectal Cancer	Mucinous ADC	M	74.3	NA	NA
NGS-QC-PANEL_CR59-P0-1	CR15653	CR-Colorectal Cancer	ADC	F	67.3	NA	NA
NGS-QC-PANEL_CR59-P0-2	CR15653	CR-Colorectal Cancer	ADC	F	67.3	NA	NA
NGS-QC-PANEL_CR59-P0-3	CR15653	CR-Colorectal Cancer	ADC	F	67.3	NA	NA
NGS-QC-PANEL_CR59-P4-1	CR15653	CR-Colorectal Cancer	ADC	F	67.3	NA	NA
NGS-QC-PANEL_CR59-P4-2	CR15653	CR-Colorectal Cancer	ADC	F	67.3	NA	NA
NGS-QC-PANEL_CR59-P5-1	CR15653	CR-Colorectal Cancer	ADC	F	67.3	NA	NA
NGS-QC-PANEL_CR60-P1-1	CR15700	CR-Colorectal Cancer	ADC	F	71	NA	NA
NGS-QC-PANEL_CR60-P3-1	CR15700	CR-Colorectal Cancer	ADC	F	71	NA	NA
NGS-QC-PANEL_CR60-P6-1	CR15700	CR-Colorectal Cancer	ADC	F	71	NA	NA
NGS-QC-PANEL_CR61-P0-1	CR15701	CR-Colorectal Cancer	NA	F	42.9	NA	NA
NGS-QC-PANEL_CR62-P0-1	CR15724	CR-Colorectal Cancer	ADC	M	69.5	NA	NA
NGS-QC-PANEL_CR62-P0-2	CR15724	CR-Colorectal Cancer	ADC	M	69.5	NA	NA
NGS-QC-PANEL_CR62-P2-1	CR15724	CR-Colorectal Cancer	ADC	M	69.5	NA	NA
NGS-QC-PANEL_CR62-P4-1	CR15724	CR-Colorectal Cancer	ADC	M	69.5	NA	NA
NGS-QC-PANEL_CR63-P0-1	CR15726	CR-Colorectal Cancer	ADC	F	43	NA	NA
NGS-QC-PANEL_CR63-P0-2	CR15726	CR-Colorectal Cancer	ADC	F	43	NA	NA
NGS-QC-PANEL_CR63-P2-1	CR15726	CR-Colorectal Cancer	ADC	F	43	NA	NA
NGS-QC-PANEL_CR63-P2-2	CR15726	CR-Colorectal Cancer	ADC	F	43	NA	NA
NGS-QC-PANEL_CR63-P1-1	CR15726	CR-Colorectal Cancer	ADC	F	43	NA	NA
NGS-QC-PANEL_CR64-P3-1	CR15728	CR-Colorectal Cancer	#N/A	#N/A	#N/A	#N/A	#N/A
NGS-QC-PANEL_CR64-P2-1	CR15728	CR-Colorectal Cancer	#N/A	#N/A	#N/A	#N/A	#N/A
NGS-QC-PANEL_CR65-P2-1	CR15765	CR-Colorectal Cancer	ADC	M	53.3	NA	NA
NGS-QC-PANEL_CR65-P3-1	CR15765	CR-Colorectal Cancer	ADC	M	53.3	NA	NA
NGS-QC-PANEL_CR66-P0-1	CR15766	CR-Colorectal Cancer	ADC	F	50.7	NA	NA
NGS-QC-PANEL_CR66-P4-1	CR15766	CR-Colorectal Cancer	ADC	F	50.7	NA	NA
NGS-QC-PANEL_CR67-P3-1	CR15770	CR-Colorectal Cancer	ADC	F	61.6	NA	NA
NGS-QC-PANEL_CR67-P5-1	CR15770	CR-Colorectal Cancer	ADC	F	61.6	NA	NA
NGS-QC-PANEL_CR68-P0-1	CR15788	CR-Colorectal Cancer	ADC	F	67.4	NA	NA
NGS-QC-PANEL_CR68-P3-1	CR15788	CR-Colorectal Cancer	ADC	F	67.4	NA	NA
NGS-QC-PANEL_CR68-P6-1	CR15788	CR-Colorectal Cancer	ADC	F	67.4	NA	NA
NGS-QC-PANEL_CR69-P0-1	CR15849	CR-Colorectal Cancer	ADC	F	50.2	NA	NA
NGS-QC-PANEL_CR69-P1-1	CR15849	CR-Colorectal Cancer	ADC	F	50.2	NA	NA
NGS-QC-PANEL_CR69-P1-2	CR15849	CR-Colorectal Cancer	ADC	F	50.2	NA	NA
NGS-QC-PANEL_CR69-P2-1	CR15849	CR-Colorectal Cancer	ADC	F	50.2	NA	NA
NGS-QC-PANEL_CR69-P3-1	CR15849	CR-Colorectal Cancer	ADC	F	50.2	NA	NA
NGS-QC-PANEL_CR69-P3-2	CR15849	CR-Colorectal Cancer	ADC	F	50.2	NA	NA
NGS-QC-PANEL_CR69-P4-1	CR15849	CR-Colorectal Cancer	ADC	F	50.2	NA	NA
NGS-QC-PANEL_CR70-P2-1	CR1742	CR-Colorectal Cancer	ADC, Mucinous	M	NA	NA	NA
NGS-QC-PANEL_CR70-P2-2	CR1742	CR-Colorectal Cancer	ADC, Mucinous	M	NA	NA	NA
NGS-QC-PANEL_CR70-P3-1	CR1742	CR-Colorectal Cancer	ADC, Mucinous	M	NA	NA	NA
NGS-QC-PANEL_CR70-P3-2	CR1742	CR-Colorectal Cancer	ADC, Mucinous	M	NA	NA	NA
NGS-QC-PANEL_CR71-P8-1	CR2037	CR-Colorectal Cancer	ADC	M	NA	NA	NA
NGS-QC-PANEL_CR72-P6-1	CR2046	CR-Colorectal Cancer	ADC	F	NA	NA	NA
NGS-QC-PANEL_CR73-P6-1	CR2054	CR-Colorectal Cancer	ADC, mucinous	M	NA	NA	NA
NGS-QC-PANEL_CR74-P7-1	CR2060	CR-Colorectal Cancer	ADC	M	NA	NA	NA
NGS-QC-PANEL_CR74-P8-1	CR2060	CR-Colorectal Cancer	ADC	M	NA	NA	NA
NGS-QC-PANEL_CR75-P6-1	CR2069	CR-Colorectal Cancer	NA	F	NA	NA	NA
NGS-QC-PANEL_CR76-P8-1	CR2073	CR-Colorectal Cancer	NA	M	NA	NA	NA
NGS-QC-PANEL_CR77-P5-1	CR2079	CR-Colorectal Cancer	NA	M	NA	NA	NA
NGS-QC-PANEL_CR77-P6-1	CR2079	CR-Colorectal Cancer	NA	M	NA	NA	NA
NGS-QC-PANEL_CR78-P0-1	CR2113	CR-Colorectal Cancer	#N/A	#N/A	#N/A	#N/A	#N/A
NGS-QC-PANEL_CR78-P1-1	CR2113	CR-Colorectal Cancer	#N/A	#N/A	#N/A	#N/A	#N/A
NGS-QC-PANEL_CR79-P6-1	CR2161	CR-Colorectal Cancer	ADC	M	50	T4N2M1,IV	IV
NGS-QC-PANEL_CR80-P0-1	CR2178	CR-Colorectal Cancer	ADC	F	NA	NA	NA
NGS-QC-PANEL_CR80-P0-2	CR2178	CR-Colorectal Cancer	ADC	F	NA	NA	NA
NGS-QC-PANEL_CR80-P2-1	CR2178	CR-Colorectal Cancer	ADC	F	NA	NA	NA
NGS-QC-PANEL_CR81-P1-1	CR2179	CR-Colorectal Cancer	ADC	F	NA	NA	NA
NGS-QC-PANEL_CR81-P2-1	CR2179	CR-Colorectal Cancer	ADC	F	NA	NA	NA
NGS-QC-PANEL_CR81-P4-1	CR2179	CR-Colorectal Cancer	ADC	F	NA	NA	NA
NGS-QC-PANEL_CR81-P5-1	CR2179	CR-Colorectal Cancer	ADC	F	NA	NA	NA
NGS-QC-PANEL_CR82-P9-1	CR2285	CR-Colorectal Cancer	ADC	F	70	NA	NA
NGS-QC-PANEL_CR83-P1-1	CR2346	CR-Colorectal Cancer	#N/A	#N/A	#N/A	#N/A	#N/A
NGS-QC-PANEL_CR83-P1-2	CR2346	CR-Colorectal Cancer	#N/A	#N/A	#N/A	#N/A	#N/A
NGS-QC-PANEL_CR84-P5-1	CR2506	CR-Colorectal Cancer	ADC, mucinous ADC	F	74	NA	NA
NGS-QC-PANEL_CR84-P4-1	CR2506	CR-Colorectal Cancer	ADC, mucinous ADC	F	74	NA	NA
NGS-QC-PANEL_CR84-P5-2	CR2506	CR-Colorectal Cancer	ADC, mucinous ADC	F	74	NA	NA
NGS-QC-PANEL_CR84-P6-1	CR2506	CR-Colorectal Cancer	ADC, mucinous ADC	F	74	NA	NA
NGS-QC-PANEL_CR85-P5-1	CR2518	CR-Colorectal Cancer	ADC	F	82	NA	NA
NGS-QC-PANEL_CR85-P6-1	CR2518	CR-Colorectal Cancer	ADC	F	82	NA	NA
NGS-QC-PANEL_CR85-P6-2	CR2518	CR-Colorectal Cancer	ADC	F	82	NA	NA
NGS-QC-PANEL_CR85-P6-3	CR2518	CR-Colorectal Cancer	ADC	F	82	NA	NA
NGS-QC-PANEL_CR85-P6-4	CR2518	CR-Colorectal Cancer	ADC	F	82	NA	NA
NGS-QC-PANEL_CR85-P6-5	CR2518	CR-Colorectal Cancer	ADC	F	82	NA	NA
NGS-QC-PANEL_CR85-P5-2	CR2518	CR-Colorectal Cancer	ADC	F	82	NA	NA
NGS-QC-PANEL_CR86-P2-1	CR2525	CR-Colorectal Cancer	ADC	M	85	NA	NA
NGS-QC-PANEL_CR87-P2-1	CR2526	CR-Colorectal Cancer	ADC	F	65	T4aN1M0, IIIb	IIIC
NGS-QC-PANEL_CR87-P7-1	CR2526	CR-Colorectal Cancer	ADC	F	65	T4aN1M0, IIIb	IIIC
NGS-QC-PANEL_CR87-P6-1	CR2526	CR-Colorectal Cancer	ADC	F	65	T4aN1M0, IIIb	IIIC
NGS-QC-PANEL_CR87-P6-2	CR2526	CR-Colorectal Cancer	ADC	F	65	T4aN1M0, IIIb	IIIC
NGS-QC-PANEL_CR88-P3-1	CR2528	CR-Colorectal Cancer	ADC	M	73	NA	NA
NGS-QC-PANEL_CR88-P4-1	CR2528	CR-Colorectal Cancer	ADC	M	73	NA	NA
NGS-QC-PANEL_CR88-P4-2	CR2528	CR-Colorectal Cancer	ADC	M	73	NA	NA
NGS-QC-PANEL_CR88-P4-3	CR2528	CR-Colorectal Cancer	ADC	M	73	NA	NA
NGS-QC-PANEL_CR89-P1-1	CR2532	CR-Colorectal Cancer	ADC	M	41	T4aN1M0	??B
NGS-QC-PANEL_CR89-P2-1	CR2532	CR-Colorectal Cancer	ADC	M	41	T4aN1M0	??B
NGS-QC-PANEL_CR89-P3-1	CR2532	CR-Colorectal Cancer	ADC	M	41	T4aN1M0	??B
NGS-QC-PANEL_CR89-P4-1	CR2532	CR-Colorectal Cancer	ADC	M	41	T4aN1M0	??B
NGS-QC-PANEL_CR90-P1-1	CR2533	CR-Colorectal Cancer	ADC	F	62	IV	IV
NGS-QC-PANEL_CR90-P5-1	CR2533	CR-Colorectal Cancer	ADC	F	62	IV	IV
NGS-QC-PANEL_CR91-P17-1	CR2545	CR-Colorectal Cancer	ADC	F	82	NA	NA
NGS-QC-PANEL_CR91-P12-1	CR2545	CR-Colorectal Cancer	ADC	F	82	NA	NA
NGS-QC-PANEL_CR92-P3-1	CR2554	CR-Colorectal Cancer	NA	M	NA	NA	NA
NGS-QC-PANEL_CR92-P4-1	CR2554	CR-Colorectal Cancer	NA	M	NA	NA	NA
NGS-QC-PANEL_CR93-P11-1	CR2558	CR-Colorectal Cancer	ADC	F	NA	NA	NA
NGS-QC-PANEL_CR94-P2-1	CR2559	CR-Colorectal Cancer	NA	M	NA	NA	NA
NGS-QC-PANEL_CR94-P3-1	CR2559	CR-Colorectal Cancer	NA	M	NA	NA	NA
NGS-QC-PANEL_CR94-P4-1	CR2559	CR-Colorectal Cancer	NA	M	NA	NA	NA
NGS-QC-PANEL_CR95-P3-1	CR2560	CR-Colorectal Cancer	NA	F	NA	NA	NA
NGS-QC-PANEL_CR96-P3-1	CR2565	CR-Colorectal Cancer	NA	F	NA	NA	NA
NGS-QC-PANEL_CR96-P5-1	CR2565	CR-Colorectal Cancer	NA	F	NA	NA	NA
NGS-QC-PANEL_CR96-P4-1	CR2565	CR-Colorectal Cancer	NA	F	NA	NA	NA
NGS-QC-PANEL_CR96-P6-1	CR2565	CR-Colorectal Cancer	NA	F	NA	NA	NA
NGS-QC-PANEL_CR97-P6-1	CR2568	CR-Colorectal Cancer	ADC	M	NA	NA	NA
NGS-QC-PANEL_CR97-P7-1	CR2568	CR-Colorectal Cancer	ADC	M	NA	NA	NA
NGS-QC-PANEL_CR98-P9-1	CR2633	CR-Colorectal Cancer	ADC	M	NA	NA	NA
NGS-QC-PANEL_CR99-P4-1	CR2635	CR-Colorectal Cancer	ADC	F	NA	NA	NA
NGS-QC-PANEL_CR100-P5-1	CR2642	CR-Colorectal Cancer	ADC	M	NA	NA	NA
NGS-QC-PANEL_CR101-P5-1	CR2646	CR-Colorectal Cancer	ADC	F	NA	NA	NA
NGS-QC-PANEL_CR102-P9-1	CR2650	CR-Colorectal Cancer	ADC	M	NA	NA	NA
NGS-QC-PANEL_CR103-P5-1	CR2660	CR-Colorectal Cancer	ADC	F	62	pT3N0M1	NA
NGS-QC-PANEL_CR103-P5-2	CR2660	CR-Colorectal Cancer	ADC	F	62	pT3N0M1	NA
NGS-QC-PANEL_CR104-P5-1	CR2665	CR-Colorectal Cancer	ADC	M	NA	NA	NA
NGS-QC-PANEL_CR104-P5-2	CR2665	CR-Colorectal Cancer	ADC	M	NA	NA	NA
NGS-QC-PANEL_CR105-P10-1	CR2812	CR-Colorectal Cancer	ADC	F	62	pT3N2aM1	NA
NGS-QC-PANEL_CR106-P6-1	CR2822	CR-Colorectal Cancer	NA	M	NA	NA	NA
NGS-QC-PANEL_CR107-P8-1	CR2829	CR-Colorectal Cancer	ADC	M	NA	pT4aN2aM1	NA
NGS-QC-PANEL_CR108-P7-1	CR2831	CR-Colorectal Cancer	NA	F	NA	NA	NA
NGS-QC-PANEL_CR109-P0-1	CR2832	CR-Colorectal Cancer	ADC	F	NA	NA	ypTNM1
NGS-QC-PANEL_CR110-P0-1	CR2837	CR-Colorectal Cancer	ADC	NA	NA	NA	pT3N0M1
NGS-QC-PANEL_CR110-P1-1	CR2837	CR-Colorectal Cancer	ADC	NA	NA	NA	pT3N0M1
NGS-QC-PANEL_CR110-P3-1	CR2837	CR-Colorectal Cancer	ADC	NA	NA	NA	pT3N0M1
NGS-QC-PANEL_CR110-P4-1	CR2837	CR-Colorectal Cancer	ADC	NA	NA	NA	pT3N0M1
NGS-QC-PANEL_CR110-P4-2	CR2837	CR-Colorectal Cancer	ADC	NA	NA	NA	pT3N0M1
NGS-QC-PANEL_CR111-P0-1	CR2845	CR-Colorectal Cancer	#N/A	#N/A	#N/A	#N/A	#N/A
NGS-QC-PANEL_CR111-P2-1	CR2845	CR-Colorectal Cancer	#N/A	#N/A	#N/A	#N/A	#N/A
NGS-QC-PANEL_CR111-P3-1	CR2845	CR-Colorectal Cancer	#N/A	#N/A	#N/A	#N/A	#N/A
NGS-QC-PANEL_CR112-P0-1	CR2848	CR-Colorectal Cancer	ADC	M	55	ypT4aN1bM1	NA
NGS-QC-PANEL_CR112-P7-1	CR2848	CR-Colorectal Cancer	ADC	M	55	ypT4aN1bM1	NA
NGS-QC-PANEL_CR113-P5-1	CR2856	CR-Colorectal Cancer	NA	F	NA	pT4aN2bM1	NA
NGS-QC-PANEL_CR114-P5-1	CR2857	CR-Colorectal Cancer	NA	F	NA	pT4aN2bM1	NA
NGS-QC-PANEL_CR115-P1-1	CR2904	CR-Colorectal Cancer	#N/A	#N/A	#N/A	#N/A	#N/A
NGS-QC-PANEL_CR115-P1-2	CR2904	CR-Colorectal Cancer	#N/A	#N/A	#N/A	#N/A	#N/A
NGS-QC-PANEL_CR115-P2-1	CR2904	CR-Colorectal Cancer	#N/A	#N/A	#N/A	#N/A	#N/A
NGS-QC-PANEL_CR115-P2-2	CR2904	CR-Colorectal Cancer	#N/A	#N/A	#N/A	#N/A	#N/A
NGS-QC-PANEL_CR115-P4-1	CR2904	CR-Colorectal Cancer	#N/A	#N/A	#N/A	#N/A	#N/A
NGS-QC-PANEL_CR115-P6-1	CR2904	CR-Colorectal Cancer	#N/A	#N/A	#N/A	#N/A	#N/A
NGS-QC-PANEL_CR115-P3-1	CR2904	CR-Colorectal Cancer	#N/A	#N/A	#N/A	#N/A	#N/A
NGS-QC-PANEL_CR116-P0-1	CR2964	CR-Colorectal Cancer	#N/A	#N/A	#N/A	#N/A	#N/A
NGS-QC-PANEL_CR116-P3-1	CR2964	CR-Colorectal Cancer	#N/A	#N/A	#N/A	#N/A	#N/A
NGS-QC-PANEL_CR116-P3-2	CR2964	CR-Colorectal Cancer	#N/A	#N/A	#N/A	#N/A	#N/A
NGS-QC-PANEL_CR117-P0-1	CR2967	CR-Colorectal Cancer	#N/A	#N/A	#N/A	#N/A	#N/A
NGS-QC-PANEL_CR117-P0-2	CR2967	CR-Colorectal Cancer	#N/A	#N/A	#N/A	#N/A	#N/A
NGS-QC-PANEL_CR117-P2-1	CR2967	CR-Colorectal Cancer	#N/A	#N/A	#N/A	#N/A	#N/A
NGS-QC-PANEL_CR117-P2-2	CR2967	CR-Colorectal Cancer	#N/A	#N/A	#N/A	#N/A	#N/A
NGS-QC-PANEL_CR117-P3-1	CR2967	CR-Colorectal Cancer	#N/A	#N/A	#N/A	#N/A	#N/A
NGS-QC-PANEL_CR117-P3-2	CR2967	CR-Colorectal Cancer	#N/A	#N/A	#N/A	#N/A	#N/A
NGS-QC-PANEL_CR117-P4-1	CR2967	CR-Colorectal Cancer	#N/A	#N/A	#N/A	#N/A	#N/A
NGS-QC-PANEL_CR118-P0-1	CR2972	CR-Colorectal Cancer	NA	NA	NA	NA	NA
NGS-QC-PANEL_CR118-P0-2	CR2972	CR-Colorectal Cancer	NA	NA	NA	NA	NA
NGS-QC-PANEL_CR118-P2-1	CR2972	CR-Colorectal Cancer	NA	NA	NA	NA	NA
NGS-QC-PANEL_CR118-P4-1	CR2972	CR-Colorectal Cancer	NA	NA	NA	NA	NA
NGS-QC-PANEL_CR118-P3-1	CR2972	CR-Colorectal Cancer	NA	NA	NA	NA	NA
NGS-QC-PANEL_CR119-P4-1	CR3015	CR-Colorectal Cancer	ADC	M	62	NA	NA
NGS-QC-PANEL_CR119-P4-2	CR3015	CR-Colorectal Cancer	ADC	M	62	NA	NA
NGS-QC-PANEL_CR120-P7-1	CR3056	CR-Colorectal Cancer	ADC	F	49	NA	NA
NGS-QC-PANEL_CR120-P7-2	CR3056	CR-Colorectal Cancer	ADC	F	49	NA	NA
NGS-QC-PANEL_CR120-P3-1	CR3056	CR-Colorectal Cancer	ADC	F	49	NA	NA
NGS-QC-PANEL_CR120-P4-1	CR3056	CR-Colorectal Cancer	ADC	F	49	NA	NA
NGS-QC-PANEL_CR120-P5-1	CR3056	CR-Colorectal Cancer	ADC	F	49	NA	NA
NGS-QC-PANEL_CR121-P3-1	CR3077	CR-Colorectal Cancer	ADC	F	67	NA	II
NGS-QC-PANEL_CR121-P4-1	CR3077	CR-Colorectal Cancer	ADC	F	67	NA	II
NGS-QC-PANEL_CR122-P1-1	CR3078	CR-Colorectal Cancer	#N/A	#N/A	#N/A	#N/A	#N/A
NGS-QC-PANEL_CR122-P4-1	CR3078	CR-Colorectal Cancer	#N/A	#N/A	#N/A	#N/A	#N/A
NGS-QC-PANEL_CR123-P2-1	CR3079	CR-Colorectal Cancer	ADC	F	52	NA	NA
NGS-QC-PANEL_CR123-P5-1	CR3079	CR-Colorectal Cancer	ADC	F	52	NA	NA
NGS-QC-PANEL_CR123-P3-1	CR3079	CR-Colorectal Cancer	ADC	F	52	NA	NA
NGS-QC-PANEL_CR123-P6-1	CR3079	CR-Colorectal Cancer	ADC	F	52	NA	NA
NGS-QC-PANEL_CR123-P6-2	CR3079	CR-Colorectal Cancer	ADC	F	52	NA	NA
NGS-QC-PANEL_CR124-P3-1	CR3085	CR-Colorectal Cancer	ADC	M	43	NA	NA
NGS-QC-PANEL_CR124-P2-1	CR3085	CR-Colorectal Cancer	ADC	M	43	NA	NA
NGS-QC-PANEL_CR124-P4-1	CR3085	CR-Colorectal Cancer	ADC	M	43	NA	NA
NGS-QC-PANEL_CR124-P4-2	CR3085	CR-Colorectal Cancer	ADC	M	43	NA	NA
NGS-QC-PANEL_CR124-P1-1	CR3085	CR-Colorectal Cancer	ADC	M	43	NA	NA
NGS-QC-PANEL_CR124-P1-2	CR3085	CR-Colorectal Cancer	ADC	M	43	NA	NA
NGS-QC-PANEL_CR125-P21-1	CR3099	CR-Colorectal Cancer	ADC	M	60	NA	NA
NGS-QC-PANEL_CR125-P28-1	CR3099	CR-Colorectal Cancer	ADC	M	60	NA	NA
NGS-QC-PANEL_CR126-P1-1	CR3114	CR-Colorectal Cancer	ADC	M	83	NA	NA
NGS-QC-PANEL_CR127-P2-1	CR3150	CR-Colorectal Cancer	ADC, mucinous ADC	F	35	NA	NA
NGS-QC-PANEL_CR127-P6-1	CR3150	CR-Colorectal Cancer	ADC, mucinous ADC	F	35	NA	NA
NGS-QC-PANEL_CR127-P4-1	CR3150	CR-Colorectal Cancer	ADC, mucinous ADC	F	35	NA	NA
NGS-QC-PANEL_CR127-P5-1	CR3150	CR-Colorectal Cancer	ADC, mucinous ADC	F	35	NA	NA
NGS-QC-PANEL_CR128-P11-1	CR3151	CR-Colorectal Cancer	ADC	M	NA	NA	NA
NGS-QC-PANEL_CR128-P2-1	CR3151	CR-Colorectal Cancer	ADC	M	NA	NA	NA
NGS-QC-PANEL_CR128-P3-1	CR3151	CR-Colorectal Cancer	ADC	M	NA	NA	NA
NGS-QC-PANEL_CR128-P5-1	CR3151	CR-Colorectal Cancer	ADC	M	NA	NA	NA
NGS-QC-PANEL_CR129-P0-1	CR3211	CR-Colorectal Cancer	ADC	F	46	NA	NA
NGS-QC-PANEL_CR129-P6-1	CR3211	CR-Colorectal Cancer	ADC	F	46	NA	NA
NGS-QC-PANEL_CR129-P1-1	CR3211	CR-Colorectal Cancer	ADC	F	46	NA	NA
NGS-QC-PANEL_CR129-P2-1	CR3211	CR-Colorectal Cancer	ADC	F	46	NA	NA
NGS-QC-PANEL_CR130-P11-1	CR3262	CR-Colorectal Cancer	ADC	F	42	NA	NA
NGS-QC-PANEL_CR130-P3-1	CR3262	CR-Colorectal Cancer	ADC	F	42	NA	NA
NGS-QC-PANEL_CR130-P8-1	CR3262	CR-Colorectal Cancer	ADC	F	42	NA	NA
NGS-QC-PANEL_CR130-P8-2	CR3262	CR-Colorectal Cancer	ADC	F	42	NA	NA
NGS-QC-PANEL_CR130-P4-1	CR3262	CR-Colorectal Cancer	ADC	F	42	NA	NA
NGS-QC-PANEL_CR130-P3-2	CR3262	CR-Colorectal Cancer	ADC	F	42	NA	NA
NGS-QC-PANEL_CR130-P4-2	CR3262	CR-Colorectal Cancer	ADC	F	42	NA	NA
NGS-QC-PANEL_CR131-P3-1	CR3278	CR-Colorectal Cancer	Mucinous ADC	M	57	NA	NA
NGS-QC-PANEL_CR131-P3-2	CR3278	CR-Colorectal Cancer	Mucinous ADC	M	57	NA	NA
NGS-QC-PANEL_CR131-P3-3	CR3278	CR-Colorectal Cancer	Mucinous ADC	M	57	NA	NA
NGS-QC-PANEL_CR132-P2-1	CR3280	CR-Colorectal Cancer	ADC	F	63	NA	NA
NGS-QC-PANEL_CR132-P2-2	CR3280	CR-Colorectal Cancer	ADC	F	63	NA	NA
NGS-QC-PANEL_CR132-P3-1	CR3280	CR-Colorectal Cancer	ADC	F	63	NA	NA
NGS-QC-PANEL_CR132-P3-2	CR3280	CR-Colorectal Cancer	ADC	F	63	NA	NA
NGS-QC-PANEL_CR133-P1-1	CR3300	CR-Colorectal Cancer	ADC, mucinous ADC	M	47	NA	NA
NGS-QC-PANEL_CR134-P4-1	CR3310	CR-Colorectal Cancer	ADC	M	NA	NA	II-III
NGS-QC-PANEL_CR134-P10-1	CR3310	CR-Colorectal Cancer	ADC	M	NA	NA	II-III
NGS-QC-PANEL_CR134-P3-1	CR3310	CR-Colorectal Cancer	ADC	M	NA	NA	II-III
NGS-QC-PANEL_CR134-P3-2	CR3310	CR-Colorectal Cancer	ADC	M	NA	NA	II-III
NGS-QC-PANEL_CR135-P2-1	CR3311	CR-Colorectal Cancer	ADC	M	NA	0	II-III
NGS-QC-PANEL_CR135-P5-1	CR3311	CR-Colorectal Cancer	ADC	M	NA	0	II-III
NGS-QC-PANEL_CR135-P4-1	CR3311	CR-Colorectal Cancer	ADC	M	NA	0	II-III
NGS-QC-PANEL_CR136-P8-1	CR3348	CR-Colorectal Cancer	ADC, mucinous ADC	F	37	NA	NA
NGS-QC-PANEL_CR137-P2-1	CR3424	CR-Colorectal Cancer	ADC	F	NA	NA	NA
NGS-QC-PANEL_CR137-P3-1	CR3424	CR-Colorectal Cancer	ADC	F	NA	NA	NA
NGS-QC-PANEL_CR138-P3-1	CR3448	CR-Colorectal Cancer	ADC	M	54	NA	NA
NGS-QC-PANEL_CR138-P4-1	CR3448	CR-Colorectal Cancer	ADC	M	54	NA	NA
NGS-QC-PANEL_CR138-P6-1	CR3448	CR-Colorectal Cancer	ADC	M	54	NA	NA
NGS-QC-PANEL_CR138-P7-1	CR3448	CR-Colorectal Cancer	ADC	M	54	NA	NA
NGS-QC-PANEL_CR139-P3-1	CR3485	CR-Colorectal Cancer	ADC	F	38	NA	II-III
NGS-QC-PANEL_CR140-P3-1	CR3547	CR-Colorectal Cancer	NA	M	55	NA	NA
NGS-QC-PANEL_CR141-P4-1	CR3565	CR-Colorectal Cancer	ADC	M	59	NA	NA
NGS-QC-PANEL_CR141-P4-2	CR3565	CR-Colorectal Cancer	ADC	M	59	NA	NA
NGS-QC-PANEL_CR142-P5-1	CR3592	CR-Colorectal Cancer	ADC	F	NA	NA	NA
NGS-QC-PANEL_CR143-P4-1	CR3612	CR-Colorectal Cancer	NA	F	NA	NA	NA
NGS-QC-PANEL_CR144-P4-1	CR3805	CR-Colorectal Cancer	ADC	F	NA	NA	NA
NGS-QC-PANEL_CR145-P1-1	CR3808	CR-Colorectal Cancer	ADC	F	NA	NA	NA
NGS-QC-PANEL_CR146-P2-1	CR3811	CR-Colorectal Cancer	ADC	M	NA	NA	NA
NGS-QC-PANEL_CR147-P6-1	CR3814	CR-Colorectal Cancer	NA	F	NA	NA	NA
NGS-QC-PANEL_CR148-P3-1	CR3820	CR-Colorectal Cancer	ADC	M	NA	NA	NA
NGS-QC-PANEL_CR148-P5-1	CR3820	CR-Colorectal Cancer	ADC	M	NA	NA	NA
NGS-QC-PANEL_CR148-P6-1	CR3820	CR-Colorectal Cancer	ADC	M	NA	NA	NA
NGS-QC-PANEL_CR149-P1-1	CR3825	CR-Colorectal Cancer	ADC	M	NA	NA	NA
NGS-QC-PANEL_CR150-P1-1	CR4004	CR-Colorectal Cancer	ADC	M	NA	NA	NA
NGS-QC-PANEL_CR151-P3-1	CR4005	CR-Colorectal Cancer	ADC	M	NA	NA	NA
NGS-QC-PANEL_CR152-P1-1	CR4038	CR-Colorectal Cancer	#N/A	#N/A	#N/A	#N/A	#N/A
NGS-QC-PANEL_CR152-P2-1	CR4038	CR-Colorectal Cancer	#N/A	#N/A	#N/A	#N/A	#N/A
NGS-QC-PANEL_CR152-P2-2	CR4038	CR-Colorectal Cancer	#N/A	#N/A	#N/A	#N/A	#N/A
NGS-QC-PANEL_CR152-P4-1	CR4038	CR-Colorectal Cancer	#N/A	#N/A	#N/A	#N/A	#N/A
NGS-QC-PANEL_CR153-P4-1	CR4072	CR-Colorectal Cancer	#N/A	#N/A	#N/A	#N/A	#N/A
NGS-QC-PANEL_CR154-P3-1	CR5026	CR-Colorectal Cancer	ADC	F	73	NA	NA
NGS-QC-PANEL_CR154-P4-1	CR5026	CR-Colorectal Cancer	ADC	F	73	NA	NA
NGS-QC-PANEL_CR154-P5-1	CR5026	CR-Colorectal Cancer	ADC	F	73	NA	NA
NGS-QC-PANEL_CR154-P5-2	CR5026	CR-Colorectal Cancer	ADC	F	73	NA	NA
NGS-QC-PANEL_CR155-P2-1	CR5028	CR-Colorectal Cancer	ADC	M	48	NA	NA
NGS-QC-PANEL_CR155-P4-1	CR5028	CR-Colorectal Cancer	ADC	M	48	NA	NA
NGS-QC-PANEL_CR156-P1-1	CR5029	CR-Colorectal Cancer	ADC	F	34	NA	NA
NGS-QC-PANEL_CR156-P2-1	CR5029	CR-Colorectal Cancer	ADC	F	34	NA	NA
NGS-QC-PANEL_CR156-P4-1	CR5029	CR-Colorectal Cancer	ADC	F	34	NA	NA
NGS-QC-PANEL_CR156-P4-2	CR5029	CR-Colorectal Cancer	ADC	F	34	NA	NA
NGS-QC-PANEL_CR156-P5-1	CR5029	CR-Colorectal Cancer	ADC	F	34	NA	NA
NGS-QC-PANEL_CR156-P7-1	CR5029	CR-Colorectal Cancer	ADC	F	34	NA	NA
NGS-QC-PANEL_CR157-P3-1	CR5030	CR-Colorectal Cancer	ADC	F	71	NA	NA
NGS-QC-PANEL_CR157-P3-2	CR5030	CR-Colorectal Cancer	ADC	F	71	NA	NA
NGS-QC-PANEL_CR157-P3-3	CR5030	CR-Colorectal Cancer	ADC	F	71	NA	NA
NGS-QC-PANEL_CR157-P4-1	CR5030	CR-Colorectal Cancer	ADC	F	71	NA	NA
NGS-QC-PANEL_CR158-P2-1	CR5032	CR-Colorectal Cancer	ADC	F	54	NA	NA
NGS-QC-PANEL_CR158-P5-1	CR5032	CR-Colorectal Cancer	ADC	F	54	NA	NA
NGS-QC-PANEL_CR158-P3-1	CR5032	CR-Colorectal Cancer	ADC	F	54	NA	NA
NGS-QC-PANEL_CR159-P3-1	CR5033	CR-Colorectal Cancer	NA	F	33	NA	NA
NGS-QC-PANEL_CR159-P4-1	CR5033	CR-Colorectal Cancer	NA	F	33	NA	NA
NGS-QC-PANEL_CR159-P4-2	CR5033	CR-Colorectal Cancer	NA	F	33	NA	NA
NGS-QC-PANEL_CR160-P3-1	CR5038	CR-Colorectal Cancer	ADC	M	73	NA	NA
NGS-QC-PANEL_CR160-P4-1	CR5038	CR-Colorectal Cancer	ADC	M	73	NA	NA
NGS-QC-PANEL_CR160-P5-1	CR5038	CR-Colorectal Cancer	ADC	M	73	NA	NA
NGS-QC-PANEL_CR160-P6-1	CR5038	CR-Colorectal Cancer	ADC	M	73	NA	NA
NGS-QC-PANEL_CR161-P10-1	CR5039	CR-Colorectal Cancer	NA	F	55	NA	NA
NGS-QC-PANEL_CR162-P3-1	CR5040	CR-Colorectal Cancer	ADC	F	73	NA	NA
NGS-QC-PANEL_CR162-P4-1	CR5040	CR-Colorectal Cancer	ADC	F	73	NA	NA
NGS-QC-PANEL_CR163-P4-1	CR5043	CR-Colorectal Cancer	ADC	M	35	NA	NA
NGS-QC-PANEL_CR164-P5-1	CR5044	CR-Colorectal Cancer	ADC	M	65	NA	NA
NGS-QC-PANEL_CR164-P8-1	CR5044	CR-Colorectal Cancer	ADC	M	65	NA	NA
NGS-QC-PANEL_CR165-P3-1	CR5046	CR-Colorectal Cancer	ADC	M	58	NA	NA
NGS-QC-PANEL_CR165-P3-2	CR5046	CR-Colorectal Cancer	ADC	M	58	NA	NA
NGS-QC-PANEL_CR165-P4-1	CR5046	CR-Colorectal Cancer	ADC	M	58	NA	NA
NGS-QC-PANEL_CR165-P4-2	CR5046	CR-Colorectal Cancer	ADC	M	58	NA	NA
NGS-QC-PANEL_CR165-P6-1	CR5046	CR-Colorectal Cancer	ADC	M	58	NA	NA
NGS-QC-PANEL_CR166-P9-1	CR5048	CR-Colorectal Cancer	ADC	F	63	NA	NA
NGS-QC-PANEL_CR166-P3-1	CR5048	CR-Colorectal Cancer	ADC	F	63	NA	NA
NGS-QC-PANEL_CR166-P7-1	CR5048	CR-Colorectal Cancer	ADC	F	63	NA	NA
NGS-QC-PANEL_CR166-P7-2	CR5048	CR-Colorectal Cancer	ADC	F	63	NA	NA
NGS-QC-PANEL_CR166-P8-1	CR5048	CR-Colorectal Cancer	ADC	F	63	NA	NA
NGS-QC-PANEL_CR166-P8-2	CR5048	CR-Colorectal Cancer	ADC	F	63	NA	NA
NGS-QC-PANEL_CR167-P3-1	CR5051	CR-Colorectal Cancer	ADC	F	62.6	NA	NA
NGS-QC-PANEL_CR167-P3-2	CR5051	CR-Colorectal Cancer	ADC	F	62.6	NA	NA
NGS-QC-PANEL_CR167-P3-3	CR5051	CR-Colorectal Cancer	ADC	F	62.6	NA	NA
NGS-QC-PANEL_CR167-P9-1	CR5051	CR-Colorectal Cancer	ADC	F	62.6	NA	NA
NGS-QC-PANEL_CR168-P5-1	CR5052	CR-Colorectal Cancer	ADC	F	73	NA	NA
NGS-QC-PANEL_CR168-P6-1	CR5052	CR-Colorectal Cancer	ADC	F	73	NA	NA
NGS-QC-PANEL_CR169-P5-1	CR5054	CR-Colorectal Cancer	ADC	M	58.9	NA	NA
NGS-QC-PANEL_CR170-P5-1	CR5059	CR-Colorectal Cancer	ADC	F	44	NA	NA
NGS-QC-PANEL_CR171-P4-1	CR5062	CR-Colorectal Cancer	NA	M	75	NA	NA
NGS-QC-PANEL_CR171-P4-2	CR5062	CR-Colorectal Cancer	NA	M	75	NA	NA
NGS-QC-PANEL_CR171-P4-3	CR5062	CR-Colorectal Cancer	NA	M	75	NA	NA
NGS-QC-PANEL_CR171-P5-1	CR5062	CR-Colorectal Cancer	NA	M	75	NA	NA
NGS-QC-PANEL_CR171-P5-2	CR5062	CR-Colorectal Cancer	NA	M	75	NA	NA
NGS-QC-PANEL_CR171-P5-3	CR5062	CR-Colorectal Cancer	NA	M	75	NA	NA
NGS-QC-PANEL_CR171-P5-4	CR5062	CR-Colorectal Cancer	NA	M	75	NA	NA
NGS-QC-PANEL_CR171-P7-1	CR5062	CR-Colorectal Cancer	NA	M	75	NA	NA
NGS-QC-PANEL_CR172-P2-1	CR5063	CR-Colorectal Cancer	Signet ring cell carcinoma	F	27	NA	NA
NGS-QC-PANEL_CR172-P2-2	CR5063	CR-Colorectal Cancer	Signet ring cell carcinoma	F	27	NA	NA
NGS-QC-PANEL_CR172-P4-1	CR5063	CR-Colorectal Cancer	Signet ring cell carcinoma	F	27	NA	NA
NGS-QC-PANEL_CR172-P2-3	CR5063	CR-Colorectal Cancer	Signet ring cell carcinoma	F	27	NA	NA
NGS-QC-PANEL_CR172-P5-1	CR5063	CR-Colorectal Cancer	Signet ring cell carcinoma	F	27	NA	NA
NGS-QC-PANEL_CR172-P5-2	CR5063	CR-Colorectal Cancer	Signet ring cell carcinoma	F	27	NA	NA
NGS-QC-PANEL_CR173-P3-1	CR5066	CR-Colorectal Cancer	NA	M	80	NA	NA
NGS-QC-PANEL_CR173-P4-1	CR5066	CR-Colorectal Cancer	NA	M	80	NA	NA
NGS-QC-PANEL_CR173-P5-1	CR5066	CR-Colorectal Cancer	NA	M	80	NA	NA
NGS-QC-PANEL_CR173-P5-2	CR5066	CR-Colorectal Cancer	NA	M	80	NA	NA
NGS-QC-PANEL_CR173-P8-1	CR5066	CR-Colorectal Cancer	NA	M	80	NA	NA
NGS-QC-PANEL_CR173-P6-1	CR5066	CR-Colorectal Cancer	NA	M	80	NA	NA
NGS-QC-PANEL_CR173-P6-2	CR5066	CR-Colorectal Cancer	NA	M	80	NA	NA
NGS-QC-PANEL_CR174-P3-1	CR5067	CR-Colorectal Cancer	ADC	F	42	NA	NA
NGS-QC-PANEL_CR175-P2-1	CR5073	CR-Colorectal Cancer	NA	F	72	NA	NA
NGS-QC-PANEL_CR175-P3-1	CR5073	CR-Colorectal Cancer	NA	F	72	NA	NA
NGS-QC-PANEL_CR175-P4-1	CR5073	CR-Colorectal Cancer	NA	F	72	NA	NA
NGS-QC-PANEL_CR176-P3-1	CR5075	CR-Colorectal Cancer	NA	F	51	NA	NA
NGS-QC-PANEL_CR176-P4-1	CR5075	CR-Colorectal Cancer	NA	F	51	NA	NA
NGS-QC-PANEL_CR177-P6-1	CR5079	CR-Colorectal Cancer	ADC	F	38	NA	NA
NGS-QC-PANEL_CR178-P4-1	CR5080	CR-Colorectal Cancer	ADC	F	71	NA	NA
NGS-QC-PANEL_CR179-P4-1	CR5082	CR-Colorectal Cancer	NA	F	29	NA	NA
NGS-QC-PANEL_CR179-P4-2	CR5082	CR-Colorectal Cancer	NA	F	29	NA	NA
NGS-QC-PANEL_CR179-P5-1	CR5082	CR-Colorectal Cancer	NA	F	29	NA	NA
NGS-QC-PANEL_CR179-P5-2	CR5082	CR-Colorectal Cancer	NA	F	29	NA	NA
NGS-QC-PANEL_CR179-P5-3	CR5082	CR-Colorectal Cancer	NA	F	29	NA	NA
NGS-QC-PANEL_CR180-P3-1	CR5083	CR-Colorectal Cancer	ADC	M	77	NA	NA
NGS-QC-PANEL_CR180-P3-2	CR5083	CR-Colorectal Cancer	ADC	M	77	NA	NA
NGS-QC-PANEL_CR180-P4-1	CR5083	CR-Colorectal Cancer	ADC	M	77	NA	NA
NGS-QC-PANEL_CR180-P5-1	CR5083	CR-Colorectal Cancer	ADC	M	77	NA	NA
NGS-QC-PANEL_CR181-P4-1	CR5084	CR-Colorectal Cancer	NA	F	56	NA	NA
NGS-QC-PANEL_CR182-P2-1	CR5085	CR-Colorectal Cancer	NA	M	56	NA	NA
NGS-QC-PANEL_CR182-P2-2	CR5085	CR-Colorectal Cancer	NA	M	56	NA	NA
NGS-QC-PANEL_CR183-P4-1	CR5087	CR-Colorectal Cancer	NA	F	81	NA	NA
NGS-QC-PANEL_CR184-P3-1	CR5088	CR-Colorectal Cancer	NA	M	64	NA	NA
NGS-QC-PANEL_CR184-P4-1	CR5088	CR-Colorectal Cancer	NA	M	64	NA	NA
NGS-QC-PANEL_CR185-P3-1	CR5089	CR-Colorectal Cancer	ADC	F	60.4	NA	NA
NGS-QC-PANEL_CR185-P3-2	CR5089	CR-Colorectal Cancer	ADC	F	60.4	NA	NA
NGS-QC-PANEL_CR185-P4-1	CR5089	CR-Colorectal Cancer	ADC	F	60.4	NA	NA
NGS-QC-PANEL_CR185-P5-1	CR5089	CR-Colorectal Cancer	ADC	F	60.4	NA	NA
NGS-QC-PANEL_CR185-P6-1	CR5089	CR-Colorectal Cancer	ADC	F	60.4	NA	NA
NGS-QC-PANEL_CR185-P4-2	CR5089	CR-Colorectal Cancer	ADC	F	60.4	NA	NA
NGS-QC-PANEL_CR185-P5-2	CR5089	CR-Colorectal Cancer	ADC	F	60.4	NA	NA
NGS-QC-PANEL_CR186-P9-1	CR5091	CR-Colorectal Cancer	NA	F	52	NA	NA
NGS-QC-PANEL_CR186-P9-2	CR5091	CR-Colorectal Cancer	NA	F	52	NA	NA
NGS-QC-PANEL_CR187-P3-1	CR5093	CR-Colorectal Cancer	NA	M	53	NA	NA
NGS-QC-PANEL_CR187-P6-1	CR5093	CR-Colorectal Cancer	NA	M	53	NA	NA
NGS-QC-PANEL_CR187-P4-1	CR5093	CR-Colorectal Cancer	NA	M	53	NA	NA
NGS-QC-PANEL_CR188-P2-1	CR5098	CR-Colorectal Cancer	ADC	F	39	NA	NA
NGS-QC-PANEL_CR188-P5-1	CR5098	CR-Colorectal Cancer	ADC	F	39	NA	NA
NGS-QC-PANEL_CR189-P3-1	CR5100	CR-Colorectal Cancer	NA	M	51	NA	NA
NGS-QC-PANEL_CR189-P6-1	CR5100	CR-Colorectal Cancer	NA	M	51	NA	NA
NGS-QC-PANEL_CR189-P7-1	CR5100	CR-Colorectal Cancer	NA	M	51	NA	NA
NGS-QC-PANEL_CR189-P8-1	CR5100	CR-Colorectal Cancer	NA	M	51	NA	NA
NGS-QC-PANEL_CR190-P3-1	CR5101	CR-Colorectal Cancer	ADC	F	40	NA	NA
NGS-QC-PANEL_CR191-P1-1	CR5102	CR-Colorectal Cancer	ADC	F	43.4	NA	NA
NGS-QC-PANEL_CR191-P2-1	CR5102	CR-Colorectal Cancer	ADC	F	43.4	NA	NA
NGS-QC-PANEL_CR191-P4-1	CR5102	CR-Colorectal Cancer	ADC	F	43.4	NA	NA
NGS-QC-PANEL_CR192-P5-1	CR5103	CR-Colorectal Cancer	ADC	F	44	NA	NA
NGS-QC-PANEL_CR192-P7-1	CR5103	CR-Colorectal Cancer	ADC	F	44	NA	NA
NGS-QC-PANEL_CR192-P7-2	CR5103	CR-Colorectal Cancer	ADC	F	44	NA	NA
NGS-QC-PANEL_CR192-P9-1	CR5103	CR-Colorectal Cancer	ADC	F	44	NA	NA
NGS-QC-PANEL_CR193-P2-1	CR6218	CR-Colorectal Cancer	ADC	M	62	NA	II
NGS-QC-PANEL_CR193-P3-1	CR6218	CR-Colorectal Cancer	ADC	M	62	NA	II
NGS-QC-PANEL_CR193-P3-2	CR6218	CR-Colorectal Cancer	ADC	M	62	NA	II
NGS-QC-PANEL_CR193-P5-1	CR6218	CR-Colorectal Cancer	ADC	M	62	NA	II
NGS-QC-PANEL_CR193-P4-1	CR6218	CR-Colorectal Cancer	ADC	M	62	NA	II
NGS-QC-PANEL_CR194-P5-1	CR6219	CR-Colorectal Cancer	ADC	F	69	NA	II
NGS-QC-PANEL_CR194-P5-2	CR6219	CR-Colorectal Cancer	ADC	F	69	NA	II
NGS-QC-PANEL_CR195-P3-1	CR6221	CR-Colorectal Cancer	ADC	M	65	NA	II
NGS-QC-PANEL_CR195-P8-1	CR6221	CR-Colorectal Cancer	ADC	M	65	NA	II
NGS-QC-PANEL_CR195-P3-2	CR6221	CR-Colorectal Cancer	ADC	M	65	NA	II
NGS-QC-PANEL_CR196-P5-1	CR6222	CR-Colorectal Cancer	ADC	M	44	NA	II
NGS-QC-PANEL_CR196-P5-2	CR6222	CR-Colorectal Cancer	ADC	M	44	NA	II
NGS-QC-PANEL_CR196-P3-1	CR6222	CR-Colorectal Cancer	ADC	M	44	NA	II
NGS-QC-PANEL_CR197-P3-1	CR6226	CR-Colorectal Cancer	ADC	M	52	NA	NA
NGS-QC-PANEL_CR197-P4-1	CR6226	CR-Colorectal Cancer	ADC	M	52	NA	NA
NGS-QC-PANEL_CR198-P3-1	CR6227	CR-Colorectal Cancer	ADC	F	58	NA	NA
NGS-QC-PANEL_CR198-P4-1	CR6227	CR-Colorectal Cancer	ADC	F	58	NA	NA
NGS-QC-PANEL_CR199-P10-1	CR6241	CR-Colorectal Cancer	ADC	M	66	NA	NA
NGS-QC-PANEL_CR200-P3-1	CR6243	CR-Colorectal Cancer	ADC	F	75	NA	II
NGS-QC-PANEL_CR200-P3-2	CR6243	CR-Colorectal Cancer	ADC	F	75	NA	II
NGS-QC-PANEL_CR200-P6-1	CR6243	CR-Colorectal Cancer	ADC	F	75	NA	II
NGS-QC-PANEL_CR200-P5-1	CR6243	CR-Colorectal Cancer	ADC	F	75	NA	II
NGS-QC-PANEL_CR200-P5-2	CR6243	CR-Colorectal Cancer	ADC	F	75	NA	II
NGS-QC-PANEL_CR200-P3-3	CR6243	CR-Colorectal Cancer	ADC	F	75	NA	II
NGS-QC-PANEL_CR201-P5-1	CR6249	CR-Colorectal Cancer	ADC	M	53	NA	NA
NGS-QC-PANEL_CR202-P5-1	CR6251	CR-Colorectal Cancer	ADC	F	57	NA	NA
NGS-QC-PANEL_CR203-P2-1	CR6253	CR-Colorectal Cancer	ADC	M	64	NA	NA
NGS-QC-PANEL_CR203-P3-1	CR6253	CR-Colorectal Cancer	ADC	M	64	NA	NA
NGS-QC-PANEL_CR203-P6-1	CR6253	CR-Colorectal Cancer	ADC	M	64	NA	NA
NGS-QC-PANEL_CR203-P4-1	CR6253	CR-Colorectal Cancer	ADC	M	64	NA	NA
NGS-QC-PANEL_CR204-P10-1	CR6254	CR-Colorectal Cancer	ADC	M	55	NA	NA
NGS-QC-PANEL_CR204-P3-1	CR6254	CR-Colorectal Cancer	ADC	M	55	NA	NA
NGS-QC-PANEL_CR205-P7-1	CR6256	CR-Colorectal Cancer	ADC	F	82	NA	NA
NGS-QC-PANEL_CR205-P3-1	CR6256	CR-Colorectal Cancer	ADC	F	82	NA	NA
NGS-QC-PANEL_CR205-P7-2	CR6256	CR-Colorectal Cancer	ADC	F	82	NA	NA
NGS-QC-PANEL_CR205-P4-1	CR6256	CR-Colorectal Cancer	ADC	F	82	NA	NA
NGS-QC-PANEL_CR205-P4-2	CR6256	CR-Colorectal Cancer	ADC	F	82	NA	NA
NGS-QC-PANEL_CR206-P4-1	CR6289	CR-Colorectal Cancer	ADC	F	53	NA	II
NGS-QC-PANEL_CR207-P3-1	CR6309	CR-Colorectal Cancer	NA	F	43	NA	NA
NGS-QC-PANEL_CR208-P3-1	CR6310	CR-Colorectal Cancer	NA	M	50	NA	NA
NGS-QC-PANEL_CR209-P12-1	CR6448	CR-Colorectal Cancer	#N/A	#N/A	#N/A	#N/A	#N/A
NGS-QC-PANEL_CR209-P7-1	CR6448	CR-Colorectal Cancer	#N/A	#N/A	#N/A	#N/A	#N/A
NGS-QC-PANEL_CR210-P3-1	CR6451	CR-Colorectal Cancer	#N/A	#N/A	#N/A	#N/A	#N/A
NGS-QC-PANEL_CR210-P10-1	CR6451	CR-Colorectal Cancer	#N/A	#N/A	#N/A	#N/A	#N/A
NGS-QC-PANEL_CR210-P11-1	CR6451	CR-Colorectal Cancer	#N/A	#N/A	#N/A	#N/A	#N/A
NGS-QC-PANEL_CR211-P11-1	CR6454	CR-Colorectal Cancer	ADC	F	64	NA	NA
NGS-QC-PANEL_CR211-P16-1	CR6454	CR-Colorectal Cancer	ADC	F	64	NA	NA
NGS-QC-PANEL_CR211-P8-1	CR6454	CR-Colorectal Cancer	ADC	F	64	NA	NA
NGS-QC-PANEL_CR211-P8-2	CR6454	CR-Colorectal Cancer	ADC	F	64	NA	NA
NGS-QC-PANEL_CR211-P8-3	CR6454	CR-Colorectal Cancer	ADC	F	64	NA	NA
NGS-QC-PANEL_CR211-P8-4	CR6454	CR-Colorectal Cancer	ADC	F	64	NA	NA
NGS-QC-PANEL_CR211-P9-1	CR6454	CR-Colorectal Cancer	ADC	F	64	NA	NA
NGS-QC-PANEL_CR211-P9-2	CR6454	CR-Colorectal Cancer	ADC	F	64	NA	NA
NGS-QC-PANEL_CR211-P9-3	CR6454	CR-Colorectal Cancer	ADC	F	64	NA	NA
NGS-QC-PANEL_CR211-P9-4	CR6454	CR-Colorectal Cancer	ADC	F	64	NA	NA
NGS-QC-PANEL_CR211-P9-5	CR6454	CR-Colorectal Cancer	ADC	F	64	NA	NA
NGS-QC-PANEL_CR212-P22-1	CR6460	CR-Colorectal Cancer	ADC	F	80	NA	NA
NGS-QC-PANEL_CR212-P10-1	CR6460	CR-Colorectal Cancer	ADC	F	80	NA	NA
NGS-QC-PANEL_CR212-P11-1	CR6460	CR-Colorectal Cancer	ADC	F	80	NA	NA
NGS-QC-PANEL_CR213-P3-1	CR6629	CR-Colorectal Cancer	ADC	F	72	NA	NA
NGS-QC-PANEL_CR213-P8-1	CR6629	CR-Colorectal Cancer	ADC	F	72	NA	NA
NGS-QC-PANEL_CR214-P6-1	CR6847	CR-Colorectal Cancer	NA	M	47	T4N2M0	IIIC
NGS-QC-PANEL_CR215-P6-1	CR6849	CR-Colorectal Cancer	ADC	M	65	T4N2M0,IIIc	NA
NGS-QC-PANEL_CR216-P7-1	CR6851	CR-Colorectal Cancer	#N/A	#N/A	#N/A	#N/A	#N/A
NGS-QC-PANEL_CR217-P10-1	CR6852	CR-Colorectal Cancer	NA	M	NA	NA	NA
NGS-QC-PANEL_CR218-P10-1	CR6856	CR-Colorectal Cancer	NA	M	46	T4N1M0	IIIB
NGS-QC-PANEL_CR218-P7-1	CR6856	CR-Colorectal Cancer	NA	M	46	T4N1M0	IIIB
NGS-QC-PANEL_CR219-P3-1	CR6861	CR-Colorectal Cancer	NA	M	56	T3N2bM0	IIIC
NGS-QC-PANEL_CR219-P3-2	CR6861	CR-Colorectal Cancer	NA	M	56	T3N2bM0	IIIC
NGS-QC-PANEL_CR219-P4-1	CR6861	CR-Colorectal Cancer	NA	M	56	T3N2bM0	IIIC
NGS-QC-PANEL_CR219-P4-2	CR6861	CR-Colorectal Cancer	NA	M	56	T3N2bM0	IIIC
NGS-QC-PANEL_CR219-P4-3	CR6861	CR-Colorectal Cancer	NA	M	56	T3N2bM0	IIIC
NGS-QC-PANEL_CR220-P8-1	CR6863	CR-Colorectal Cancer	ADC	F	49	T3N2bM1	IV
NGS-QC-PANEL_CR220-P7-1	CR6863	CR-Colorectal Cancer	ADC	F	49	T3N2bM1	IV
NGS-QC-PANEL_CR220-P7-2	CR6863	CR-Colorectal Cancer	ADC	F	49	T3N2bM1	IV
NGS-QC-PANEL_CR220-P7-3	CR6863	CR-Colorectal Cancer	ADC	F	49	T3N2bM1	IV
NGS-QC-PANEL_CR220-P7-4	CR6863	CR-Colorectal Cancer	ADC	F	49	T3N2bM1	IV
NGS-QC-PANEL_CR220-P6-1	CR6863	CR-Colorectal Cancer	ADC	F	49	T3N2bM1	IV
NGS-QC-PANEL_CR221-P8-1	CR6925	CR-Colorectal Cancer	ADC	F	75	T4N0M0,IIb	NA
NGS-QC-PANEL_CR222-P4-1	CR6927	CR-Colorectal Cancer	NEC	F	48	T3n1M0	IIIB
NGS-QC-PANEL_CR222-P4-2	CR6927	CR-Colorectal Cancer	NEC	F	48	T3n1M0	IIIB
NGS-QC-PANEL_CR222-P5-1	CR6927	CR-Colorectal Cancer	NEC	F	48	T3n1M0	IIIB
NGS-QC-PANEL_CR222-P5-2	CR6927	CR-Colorectal Cancer	NEC	F	48	T3n1M0	IIIB
NGS-QC-PANEL_CR222-P5-3	CR6927	CR-Colorectal Cancer	NEC	F	48	T3n1M0	IIIB
NGS-QC-PANEL_CR222-P5-4	CR6927	CR-Colorectal Cancer	NEC	F	48	T3n1M0	IIIB
NGS-QC-PANEL_CR222-P5-5	CR6927	CR-Colorectal Cancer	NEC	F	48	T3n1M0	IIIB
NGS-QC-PANEL_CR223-P4-1	CR9237	CR-Colorectal Cancer	NA	F	59	NA	NA
NGS-QC-PANEL_CR223-P4-2	CR9237	CR-Colorectal Cancer	NA	F	59	NA	NA
NGS-QC-PANEL_CR224-P4-1	CR9238	CR-Colorectal Cancer	ADC	M	31	NA	NA
NGS-QC-PANEL_CR225-P4-1	CR9239	CR-Colorectal Cancer	NA	F	45	NA	NA
NGS-QC-PANEL_CR225-P4-2	CR9239	CR-Colorectal Cancer	NA	F	45	NA	NA
NGS-QC-PANEL_CR225-P5-1	CR9239	CR-Colorectal Cancer	NA	F	45	NA	NA
NGS-QC-PANEL_CR225-P6-1	CR9239	CR-Colorectal Cancer	NA	F	45	NA	NA
NGS-QC-PANEL_CR226-P3-1	CR9240	CR-Colorectal Cancer	#N/A	#N/A	#N/A	#N/A	#N/A
NGS-QC-PANEL_CR226-P3-2	CR9240	CR-Colorectal Cancer	#N/A	#N/A	#N/A	#N/A	#N/A
NGS-QC-PANEL_CR226-P5-1	CR9240	CR-Colorectal Cancer	#N/A	#N/A	#N/A	#N/A	#N/A
NGS-QC-PANEL_CR227-P4-1	CR9241	CR-Colorectal Cancer	NA	M	53	NA	NA
NGS-QC-PANEL_CR227-P4-2	CR9241	CR-Colorectal Cancer	NA	M	53	NA	NA
NGS-QC-PANEL_CR227-P5-1	CR9241	CR-Colorectal Cancer	NA	M	53	NA	NA
NGS-QC-PANEL_CR227-P6-1	CR9241	CR-Colorectal Cancer	NA	M	53	NA	NA
NGS-QC-PANEL_CR228-P3-1	CR9242	CR-Colorectal Cancer	ADC	F	76	NA	NA
NGS-QC-PANEL_CR229-P5-1	CR9243	CR-Colorectal Cancer	ADC	F	62	NA	NA
NGS-QC-PANEL_CR229-P10-1	CR9243	CR-Colorectal Cancer	ADC	F	62	NA	NA
NGS-QC-PANEL_CR229-P6-1	CR9243	CR-Colorectal Cancer	ADC	F	62	NA	NA
NGS-QC-PANEL_CR229-P6-2	CR9243	CR-Colorectal Cancer	ADC	F	62	NA	NA
NGS-QC-PANEL_CR230-P6-1	CR9244	CR-Colorectal Cancer	#N/A	#N/A	#N/A	#N/A	#N/A
NGS-QC-PANEL_CR230-P6-2	CR9244	CR-Colorectal Cancer	#N/A	#N/A	#N/A	#N/A	#N/A
NGS-QC-PANEL_CR231-P3-1	CR9246	CR-Colorectal Cancer	NA	F	60	NA	NA
NGS-QC-PANEL_CR231-P4-1	CR9246	CR-Colorectal Cancer	NA	F	60	NA	NA
NGS-QC-PANEL_CR231-P4-2	CR9246	CR-Colorectal Cancer	NA	F	60	NA	NA
NGS-QC-PANEL_CR231-P5-1	CR9246	CR-Colorectal Cancer	NA	F	60	NA	NA
NGS-QC-PANEL_CR232-P3-1	CR9247	CR-Colorectal Cancer	NA	M	70	NA	NA
NGS-QC-PANEL_CR232-P3-2	CR9247	CR-Colorectal Cancer	NA	M	70	NA	NA
NGS-QC-PANEL_CR232-P6-1	CR9247	CR-Colorectal Cancer	NA	M	70	NA	NA
NGS-QC-PANEL_CR232-P4-1	CR9247	CR-Colorectal Cancer	NA	M	70	NA	NA
NGS-QC-PANEL_CR232-P5-1	CR9247	CR-Colorectal Cancer	NA	M	70	NA	NA
NGS-QC-PANEL_CR233-P3-1	CR9249	CR-Colorectal Cancer	NA	F	28	NA	NA
NGS-QC-PANEL_CR233-P4-1	CR9249	CR-Colorectal Cancer	NA	F	28	NA	NA
NGS-QC-PANEL_CR233-P5-1	CR9249	CR-Colorectal Cancer	NA	F	28	NA	NA
NGS-QC-PANEL_CR234-P4-1	CR9250	CR-Colorectal Cancer	NA	F	76	NA	NA
NGS-QC-PANEL_CR235-P3-1	CR9251	CR-Colorectal Cancer	NA	M	53	NA	NA
NGS-QC-PANEL_CR235-P3-2	CR9251	CR-Colorectal Cancer	NA	M	53	NA	NA
NGS-QC-PANEL_CR235-P4-1	CR9251	CR-Colorectal Cancer	NA	M	53	NA	NA
NGS-QC-PANEL_CR235-P5-1	CR9251	CR-Colorectal Cancer	NA	M	53	NA	NA
NGS-QC-PANEL_CR235-P6-1	CR9251	CR-Colorectal Cancer	NA	M	53	NA	NA
NGS-QC-PANEL_CR236-P4-1	CR9252	CR-Colorectal Cancer	ADC	F	59	NA	NA
NGS-QC-PANEL_CR236-P5-1	CR9252	CR-Colorectal Cancer	ADC	F	59	NA	NA
NGS-QC-PANEL_CR236-P6-1	CR9252	CR-Colorectal Cancer	ADC	F	59	NA	NA
NGS-QC-PANEL_CR237-P3-1	CR9253	CR-Colorectal Cancer	ADC, mucinous	F	80	NA	NA
NGS-QC-PANEL_CR237-P4-1	CR9253	CR-Colorectal Cancer	ADC, mucinous	F	80	NA	NA
NGS-QC-PANEL_CR237-P6-1	CR9253	CR-Colorectal Cancer	ADC, mucinous	F	80	NA	NA
NGS-QC-PANEL_CR238-P3-1	CR9254	CR-Colorectal Cancer	ADC	F	33	NA	NA
NGS-QC-PANEL_CR238-P5-1	CR9254	CR-Colorectal Cancer	ADC	F	33	NA	NA
NGS-QC-PANEL_CR238-P5-2	CR9254	CR-Colorectal Cancer	ADC	F	33	NA	NA
NGS-QC-PANEL_CR239-P2-1	CR9255	CR-Colorectal Cancer	ADC	M	82	NA	NA
NGS-QC-PANEL_CR239-P3-1	CR9255	CR-Colorectal Cancer	ADC	M	82	NA	NA
NGS-QC-PANEL_CR240-P4-1	CR9256	CR-Colorectal Cancer	ADC	F	70	NA	NA
NGS-QC-PANEL_CR240-P5-1	CR9256	CR-Colorectal Cancer	ADC	F	70	NA	NA
NGS-QC-PANEL_CR241-P5-1	CR9258	CR-Colorectal Cancer	#N/A	#N/A	#N/A	#N/A	#N/A
NGS-QC-PANEL_CR242-P2-1	CR9259	CR-Colorectal Cancer	ADC	F	77	NA	NA
NGS-QC-PANEL_CR243-P3-1	CR9260	CR-Colorectal Cancer	NA	M	69	NA	NA
NGS-QC-PANEL_CR243-P3-2	CR9260	CR-Colorectal Cancer	NA	M	69	NA	NA
NGS-QC-PANEL_CR244-P2-1	CR9261	CR-Colorectal Cancer	#N/A	#N/A	#N/A	#N/A	#N/A
NGS-QC-PANEL_CR244-P3-1	CR9261	CR-Colorectal Cancer	#N/A	#N/A	#N/A	#N/A	#N/A
NGS-QC-PANEL_CR244-P3-2	CR9261	CR-Colorectal Cancer	#N/A	#N/A	#N/A	#N/A	#N/A
NGS-QC-PANEL_CR245-P2-1	CR9262	CR-Colorectal Cancer	NA	F	55	NA	NA
NGS-QC-PANEL_CR245-P2-2	CR9262	CR-Colorectal Cancer	NA	F	55	NA	NA
NGS-QC-PANEL_CR245-P3-1	CR9262	CR-Colorectal Cancer	NA	F	55	NA	NA
NGS-QC-PANEL_CR245-P4-1	CR9262	CR-Colorectal Cancer	NA	F	55	NA	NA
NGS-QC-PANEL_CR246-P3-1	CR9263	CR-Colorectal Cancer	ADC	F	67	NA	NA
NGS-QC-PANEL_CR246-P4-1	CR9263	CR-Colorectal Cancer	ADC	F	67	NA	NA
NGS-QC-PANEL_CR247-P5-1	CR9264	CR-Colorectal Cancer	ADC	F	64	NA	NA
NGS-QC-PANEL_CR247-P5-2	CR9264	CR-Colorectal Cancer	ADC	F	64	NA	NA
NGS-QC-PANEL_CR248-P3-1	CR9265	CR-Colorectal Cancer	ADC	F	48	NA	NA
NGS-QC-PANEL_CR248-P3-2	CR9265	CR-Colorectal Cancer	ADC	F	48	NA	NA
NGS-QC-PANEL_CR248-P4-1	CR9265	CR-Colorectal Cancer	ADC	F	48	NA	NA
NGS-QC-PANEL_CR248-P6-1	CR9265	CR-Colorectal Cancer	ADC	F	48	NA	NA
NGS-QC-PANEL_CR249-P3-1	CR9266	CR-Colorectal Cancer	ADC	F	74	NA	NA
NGS-QC-PANEL_CR249-P3-2	CR9266	CR-Colorectal Cancer	ADC	F	74	NA	NA
NGS-QC-PANEL_CR249-P4-1	CR9266	CR-Colorectal Cancer	ADC	F	74	NA	NA
NGS-QC-PANEL_CR249-P5-1	CR9266	CR-Colorectal Cancer	ADC	F	74	NA	NA
NGS-QC-PANEL_CR250-P5-1	CR9268	CR-Colorectal Cancer	ADC	F	51	NA	NA
NGS-QC-PANEL_CR250-P6-1	CR9268	CR-Colorectal Cancer	ADC	F	51	NA	NA
NGS-QC-PANEL_CR251-P3-1	CR9269	CR-Colorectal Cancer	ADC	M	52	NA	NA
NGS-QC-PANEL_CR251-P3-2	CR9269	CR-Colorectal Cancer	ADC	M	52	NA	NA
NGS-QC-PANEL_CR251-P5-1	CR9269	CR-Colorectal Cancer	ADC	M	52	NA	NA
NGS-QC-PANEL_CR251-P4-1	CR9269	CR-Colorectal Cancer	ADC	M	52	NA	NA
NGS-QC-PANEL_CR251-P5-2	CR9269	CR-Colorectal Cancer	ADC	M	52	NA	NA
NGS-QC-PANEL_CR252-P4-1	CR9271	CR-Colorectal Cancer	#N/A	#N/A	#N/A	#N/A	#N/A
NGS-QC-PANEL_CR253-P1-1	CR9272	CR-Colorectal Cancer	ADC	F	74	NA	NA
NGS-QC-PANEL_CR253-P1-2	CR9272	CR-Colorectal Cancer	ADC	F	74	NA	NA
NGS-QC-PANEL_CR253-P2-1	CR9272	CR-Colorectal Cancer	ADC	F	74	NA	NA
NGS-QC-PANEL_CR253-P3-1	CR9272	CR-Colorectal Cancer	ADC	F	74	NA	NA
NGS-QC-PANEL_CR254-P3-1	CR9498	CR-Colorectal Cancer	NA	F	36	T3N1bM1b	NA
NGS-QC-PANEL_CR255-P3-1	CR9504	CR-Colorectal Cancer	NA	M	80	T4aN2aM1a	NA
NGS-QC-PANEL_CR255-P3-2	CR9504	CR-Colorectal Cancer	NA	M	80	T4aN2aM1a	NA
NGS-QC-PANEL_CR255-P4-1	CR9504	CR-Colorectal Cancer	NA	M	80	T4aN2aM1a	NA
NGS-QC-PANEL_CR255-P5-1	CR9504	CR-Colorectal Cancer	NA	M	80	T4aN2aM1a	NA
NGS-QC-PANEL_CR255-P5-2	CR9504	CR-Colorectal Cancer	NA	M	80	T4aN2aM1a	NA
NGS-QC-PANEL_CR255-P6-1	CR9504	CR-Colorectal Cancer	NA	M	80	T4aN2aM1a	NA
NGS-QC-PANEL_CR255-P7-1	CR9504	CR-Colorectal Cancer	NA	M	80	T4aN2aM1a	NA
NGS-QC-PANEL_CR256-P3-1	CR9505	CR-Colorectal Cancer	NA	F	65	TxNxM1	NA
NGS-QC-PANEL_CR256-P3-2	CR9505	CR-Colorectal Cancer	NA	F	65	TxNxM1	NA
NGS-QC-PANEL_CR256-P3-3	CR9505	CR-Colorectal Cancer	NA	F	65	TxNxM1	NA
NGS-QC-PANEL_CR256-P4-1	CR9505	CR-Colorectal Cancer	NA	F	65	TxNxM1	NA
NGS-QC-PANEL_CR256-P6-1	CR9505	CR-Colorectal Cancer	NA	F	65	TxNxM1	NA
NGS-QC-PANEL_CR256-P6-2	CR9505	CR-Colorectal Cancer	NA	F	65	TxNxM1	NA
NGS-QC-PANEL_CR256-P6-3	CR9505	CR-Colorectal Cancer	NA	F	65	TxNxM1	NA
NGS-QC-PANEL_CR256-P5-1	CR9505	CR-Colorectal Cancer	NA	F	65	TxNxM1	NA
NGS-QC-PANEL_CR256-P4-2	CR9505	CR-Colorectal Cancer	NA	F	65	TxNxM1	NA
NGS-QC-PANEL_CR256-P4-3	CR9505	CR-Colorectal Cancer	NA	F	65	TxNxM1	NA
NGS-QC-PANEL_CR257-P3-1	CR9507	CR-Colorectal Cancer	NA	F	47	NA	NA
NGS-QC-PANEL_CR257-P4-1	CR9507	CR-Colorectal Cancer	NA	F	47	NA	NA
NGS-QC-PANEL_CR257-P5-1	CR9507	CR-Colorectal Cancer	NA	F	47	NA	NA
NGS-QC-PANEL_CR257-P5-2	CR9507	CR-Colorectal Cancer	NA	F	47	NA	NA
NGS-QC-PANEL_CR258-P4-1	CR9508	CR-Colorectal Cancer	NA	M	44	TxNxM1a	NA
NGS-QC-PANEL_CR258-P5-1	CR9508	CR-Colorectal Cancer	NA	M	44	TxNxM1a	NA
NGS-QC-PANEL_CR258-P6-1	CR9508	CR-Colorectal Cancer	NA	M	44	TxNxM1a	NA
NGS-QC-PANEL_CR258-P5-2	CR9508	CR-Colorectal Cancer	NA	M	44	TxNxM1a	NA
NGS-QC-PANEL_CR259-P3-1	CR9509	CR-Colorectal Cancer	NA	F	56	TxNxM1b	NA
NGS-QC-PANEL_CR259-P3-2	CR9509	CR-Colorectal Cancer	NA	F	56	TxNxM1b	NA
NGS-QC-PANEL_CR259-P3-3	CR9509	CR-Colorectal Cancer	NA	F	56	TxNxM1b	NA
NGS-QC-PANEL_CR259-P4-1	CR9509	CR-Colorectal Cancer	NA	F	56	TxNxM1b	NA
NGS-QC-PANEL_CR259-P5-1	CR9509	CR-Colorectal Cancer	NA	F	56	TxNxM1b	NA
NGS-QC-PANEL_CR259-P5-2	CR9509	CR-Colorectal Cancer	NA	F	56	TxNxM1b	NA
NGS-QC-PANEL_CR259-P4-2	CR9509	CR-Colorectal Cancer	NA	F	56	TxNxM1b	NA
NGS-QC-PANEL_CR260-P3-1	CR9510	CR-Colorectal Cancer	#N/A	#N/A	#N/A	#N/A	#N/A
NGS-QC-PANEL_CR260-P3-2	CR9510	CR-Colorectal Cancer	#N/A	#N/A	#N/A	#N/A	#N/A
NGS-QC-PANEL_CR260-P3-3	CR9510	CR-Colorectal Cancer	#N/A	#N/A	#N/A	#N/A	#N/A
NGS-QC-PANEL_CR260-P5-1	CR9510	CR-Colorectal Cancer	#N/A	#N/A	#N/A	#N/A	#N/A
NGS-QC-PANEL_CR261-P3-1	CR9511	CR-Colorectal Cancer	NA	M	68	T1aN1M1	NA
NGS-QC-PANEL_CR261-P3-2	CR9511	CR-Colorectal Cancer	NA	M	68	T1aN1M1	NA
NGS-QC-PANEL_CR261-P4-1	CR9511	CR-Colorectal Cancer	NA	M	68	T1aN1M1	NA
NGS-QC-PANEL_CR261-P6-1	CR9511	CR-Colorectal Cancer	NA	M	68	T1aN1M1	NA
NGS-QC-PANEL_CR262-P3-1	CR9512	CR-Colorectal Cancer	NA	M	58	T3aN1bM1a	NA
NGS-QC-PANEL_CR262-P3-2	CR9512	CR-Colorectal Cancer	NA	M	58	T3aN1bM1a	NA
NGS-QC-PANEL_CR262-P4-1	CR9512	CR-Colorectal Cancer	NA	M	58	T3aN1bM1a	NA
NGS-QC-PANEL_CR262-P5-1	CR9512	CR-Colorectal Cancer	NA	M	58	T3aN1bM1a	NA
NGS-QC-PANEL_CR262-P6-1	CR9512	CR-Colorectal Cancer	NA	M	58	T3aN1bM1a	NA
NGS-QC-PANEL_CR262-P5-2	CR9512	CR-Colorectal Cancer	NA	M	58	T3aN1bM1a	NA
NGS-QC-PANEL_CR263-P3-1	CR9513	CR-Colorectal Cancer	NA	F	56	T2N0M0	NA
NGS-QC-PANEL_CR263-P3-2	CR9513	CR-Colorectal Cancer	NA	F	56	T2N0M0	NA
NGS-QC-PANEL_CR263-P3-3	CR9513	CR-Colorectal Cancer	NA	F	56	T2N0M0	NA
NGS-QC-PANEL_CR263-P4-1	CR9513	CR-Colorectal Cancer	NA	F	56	T2N0M0	NA
NGS-QC-PANEL_CR263-P4-2	CR9513	CR-Colorectal Cancer	NA	F	56	T2N0M0	NA
NGS-QC-PANEL_CR263-P4-3	CR9513	CR-Colorectal Cancer	NA	F	56	T2N0M0	NA
NGS-QC-PANEL_CR263-P5-1	CR9513	CR-Colorectal Cancer	NA	F	56	T2N0M0	NA
NGS-QC-PANEL_CR263-P5-2	CR9513	CR-Colorectal Cancer	NA	F	56	T2N0M0	NA
NGS-QC-PANEL_CR263-P6-1	CR9513	CR-Colorectal Cancer	NA	F	56	T2N0M0	NA
NGS-QC-PANEL_CR263-P4-4	CR9513	CR-Colorectal Cancer	NA	F	56	T2N0M0	NA
NGS-QC-PANEL_CR263-P4-5	CR9513	CR-Colorectal Cancer	NA	F	56	T2N0M0	NA
NGS-QC-PANEL_CR264-P1-1	CR9514	CR-Colorectal Cancer	#N/A	#N/A	#N/A	#N/A	#N/A
NGS-QC-PANEL_CR265-P1-1	CR9515	CR-Colorectal Cancer	#N/A	#N/A	#N/A	#N/A	#N/A
NGS-QC-PANEL_CR266-P1-1	CR9519	CR-Colorectal Cancer	#N/A	#N/A	#N/A	#N/A	#N/A
NGS-QC-PANEL_CR267-P1-1	CR9523	CR-Colorectal Cancer	#N/A	#N/A	#N/A	#N/A	#N/A
NGS-QC-PANEL_CV1-P0-1	CV10037	CR-Colorectal Cancer	#N/A	#N/A	#N/A	#N/A	#N/A
NGS-QC-PANEL_CV2-P1-1	CV10040	CV-Cervical Cancer	NEC	F	39	NA	NA
NGS-QC-PANEL_CV2-P3-1	CV10040	CV-Cervical Cancer	NEC	F	39	NA	NA
NGS-QC-PANEL_CV2-P2-1	CV10040	CV-Cervical Cancer	NEC	F	39	NA	NA
NGS-QC-PANEL_CV2-P4-1	CV10040	CV-Cervical Cancer	NEC	F	39	NA	NA
NGS-QC-PANEL_CV3-P1-1	CV10054	CV-Cervical Cancer	SCC	F	34	NA	NA
NGS-QC-PANEL_CV3-P4-1	CV10054	CV-Cervical Cancer	SCC	F	34	NA	NA
NGS-QC-PANEL_CV3-P4-2	CV10054	CV-Cervical Cancer	SCC	F	34	NA	NA
NGS-QC-PANEL_CV4-P1-1	CV10058	CV-Cervical Cancer	SCC	F	51	NA	NA
NGS-QC-PANEL_CV4-P2-1	CV10058	CV-Cervical Cancer	SCC	F	51	NA	NA
NGS-QC-PANEL_CV4-P2-2	CV10058	CV-Cervical Cancer	SCC	F	51	NA	NA
NGS-QC-PANEL_CV4-P4-1	CV10058	CV-Cervical Cancer	SCC	F	51	NA	NA
NGS-QC-PANEL_CV4-P3-1	CV10058	CV-Cervical Cancer	SCC	F	51	NA	NA
NGS-QC-PANEL_CV5-P0-1	CV10069	CV-Cervical Cancer	SCC	F	40.8	NA	NA
NGS-QC-PANEL_CV5-P1-1	CV10069	CV-Cervical Cancer	SCC	F	40.8	NA	NA
NGS-QC-PANEL_CV5-P3-1	CV10069	CV-Cervical Cancer	SCC	F	40.8	NA	NA
[truncated: 4,810 more rows]

## Sheet: TableS2B
Dataset-Name	PDX-Model	Cancer-Type	Subtype	Gender	Age	Stage	Grade
PDXWES_BL19-P3-2	BL9200	BL-Bladder Cancer	NA	M	63	pT3aN1	NA
PDXWES_BL26-P2-1	BL9209	BL-Bladder Cancer	NA	M	NA	pT2b	NA
PDXWES_BL27-P2-3	BL9210	BL-Bladder Cancer	NA	M	71	NA	NA
PDXWES_BL29-P2-1	BL9212	BL-Bladder Cancer	SCC	F	82	pT2b	NA
PDXWES_BL30-P4-1	BL9213	BL-Bladder Cancer	NA	M	79	pT2	NA
PDXWES_BL34-P4-1	BL9217	BL-Bladder Cancer	NA	M	66	NA	NA
PDXWES_BN26-P2-1	BN4030	BN-Brain Cancer	Glioblastoma	M	NA	NA	NA
PDXWES_BN33-P4-1	BN9224	BN-Brain Cancer	Glioblastoma	M	70	NA	IV
PDXWES_BN34-P3-1	BN6303	BN-Brain Cancer	Glioma	M	77	NA	NA
PDXWES_BN35-P4-1	BN6304	BN-Brain Cancer	Astrocytoma	M	74	NA	NA
PDXWES_BR42-P3-2	BR1374	BR-Breast Cancer	TNBC	F	85	NA	NA
PDXWES_BR76-P4-1	BR9236	BR-Breast Cancer	TNBC	F	49	NA	NA
PDXWES_CC16-P4-3	CC6614	CC-Cholangiocarcinoma	ADC	M	55	NA	NA
PDXWES_CC21-P13-1	CC6644	CC-Cholangiocarcinoma	ADC	F	75	NA	NA
PDXWES_CC27-P3-1	CC6724	CC-Cholangiocarcinoma	ADC	M	59	NA	III
PDXWES_CR100-P5-1	CR2642	CR-Colorectal Cancer	ADC	M	NA	NA	NA
PDXWES_CR101-P5-1	CR2646	CR-Colorectal Cancer	ADC	F	NA	NA	NA
PDXWES_CR102-P9-1	CR2650	CR-Colorectal Cancer	ADC	M	NA	NA	NA
PDXWES_CR103-P5-2	CR2660	CR-Colorectal Cancer	ADC	F	62	pT3N0M1	NA
PDXWES_CR104-P5-2	CR2665	CR-Colorectal Cancer	ADC	M	NA	NA	NA
PDXWES_CR105-P10-1	CR2812	CR-Colorectal Cancer	ADC	F	62	pT3N2aM1	NA
PDXWES_CR107-P8-1	CR2829	CR-Colorectal Cancer	ADC	M	NA	pT4aN2aM1	NA
PDXWES_CR113-P5-1	CR2856	CR-Colorectal Cancer	NA	F	NA	pT4aN2bM1	NA
PDXWES_CR114-P5-1	CR2857	CR-Colorectal Cancer	NA	F	NA	pT4aN2bM1	NA
PDXWES_CR142-P5-1	CR3592	CR-Colorectal Cancer	ADC	F	NA	NA	NA
PDXWES_CR144-P4-1	CR3805	CR-Colorectal Cancer	ADC	F	NA	NA	NA
PDXWES_CR145-P1-1	CR3808	CR-Colorectal Cancer	ADC	F	NA	NA	NA
PDXWES_CR146-P2-1	CR3811	CR-Colorectal Cancer	ADC	M	NA	NA	NA
PDXWES_CR148-P3-1	CR3820	CR-Colorectal Cancer	ADC	M	NA	NA	NA
PDXWES_CR149-P1-1	CR3825	CR-Colorectal Cancer	ADC	M	NA	NA	NA
PDXWES_CR150-P1-1	CR4004	CR-Colorectal Cancer	ADC	M	NA	NA	NA
PDXWES_CR151-P3-1	CR4005	CR-Colorectal Cancer	ADC	M	NA	NA	NA
PDXWES_CR207-P3-1	CR6309	CR-Colorectal Cancer	NA	F	43	NA	NA
PDXWES_CR214-P6-1	CR6847	CR-Colorectal Cancer	NA	M	47	T4N2M0	IIIC
PDXWES_CR217-P10-1	CR6852	CR-Colorectal Cancer	NA	M	NA	NA	NA
PDXWES_CR220-P8-1	CR6863	CR-Colorectal Cancer	ADC	F	49	T3N2bM1	IV
PDXWES_CR222-P5-1	CR6927	CR-Colorectal Cancer	NEC	F	48	T3n1M0	IIIB
PDXWES_CR223-P4-2	CR9237	CR-Colorectal Cancer	NA	F	59	NA	NA
PDXWES_CR224-P4-1	CR9238	CR-Colorectal Cancer	ADC	M	31	NA	NA
PDXWES_CR228-P3-1	CR9242	CR-Colorectal Cancer	ADC	F	76	NA	NA
PDXWES_CR234-P4-1	CR9250	CR-Colorectal Cancer	NA	F	76	NA	NA
PDXWES_CR237-P3-1	CR9253	CR-Colorectal Cancer	ADC, mucinous	F	80	NA	NA
PDXWES_CR240-P4-1	CR9256	CR-Colorectal Cancer	ADC	F	70	NA	NA
PDXWES_CR242-P2-1	CR9259	CR-Colorectal Cancer	ADC	F	77	NA	NA
PDXWES_CR243-P3-2	CR9260	CR-Colorectal Cancer	NA	M	69	NA	NA
PDXWES_CR246-P3-1	CR9263	CR-Colorectal Cancer	ADC	F	67	NA	NA
PDXWES_CR247-P5-2	CR9264	CR-Colorectal Cancer	ADC	F	64	NA	NA
PDXWES_CR268-P7-1	CR2828	CR-Colorectal Cancer	NA	M	NA	pT4aN2aM1	NA
PDXWES_CR269-P9-1	CR2849	CR-Colorectal Cancer	ADC	M	55	ypT4aN1bM1	NA
PDXWES_CR270-P8-1	CR2864	CR-Colorectal Cancer	ADC	F	NA	ypT4bN1M1	NA
PDXWES_CR271-P1-1	CR3803	CR-Colorectal Cancer	ADC	F	NA	NA	NA
PDXWES_CR272-P3-1	CR3812	CR-Colorectal Cancer	ADC	F	NA	NA	NA
PDXWES_CR273-P2-1	CR3813	CR-Colorectal Cancer	ADC	F	NA	NA	NA
PDXWES_CR33-P3-1	CR14927	CR-Colorectal Cancer	NA	M	51.2	NA	NA
PDXWES_CR42-P0-1	CR15138	CR-Colorectal Cancer	ADC	M	50.6	NA	NA
PDXWES_CR48-P4-1	CR15399	CR-Colorectal Cancer	ADC	M	63.4	NA	NA
PDXWES_CR57-P0-1	CR15610	CR-Colorectal Cancer	NA	F	66.3	NA	NA
PDXWES_CR61-P0-1	CR15701	CR-Colorectal Cancer	NA	F	42.9	NA	NA
PDXWES_CR72-P6-1	CR2046	CR-Colorectal Cancer	ADC	F	NA	NA	NA
PDXWES_CR74-P7-1	CR2060	CR-Colorectal Cancer	ADC	M	NA	NA	NA
PDXWES_CR75-P6-1	CR2069	CR-Colorectal Cancer	NA	F	NA	NA	NA
PDXWES_CR76-P8-1	CR2073	CR-Colorectal Cancer	NA	M	NA	NA	NA
PDXWES_CR82-P9-1	CR2285	CR-Colorectal Cancer	ADC	F	70	NA	NA
PDXWES_CR93-P11-1	CR2558	CR-Colorectal Cancer	ADC	F	NA	NA	NA
PDXWES_CR97-P7-1	CR2568	CR-Colorectal Cancer	ADC	M	NA	NA	NA
PDXWES_CR98-P9-1	CR2633	CR-Colorectal Cancer	ADC	M	NA	NA	NA
PDXWES_CR99-P4-1	CR2635	CR-Colorectal Cancer	ADC	F	NA	NA	NA
PDXWES_CV49-P2-1	CV3636	CV-Cervical Cancer	SCC	F	39	NA	NA
PDXWES_ES54-P4-1	ES3859	ES-Esophageal Cancer	ESCC	F	NA	NA	NA
PDXWES_ES57-P2-1	ES3863	ES-Esophageal Cancer	ESCC	F	NA	NA	NA
PDXWES_ES63-P2-1	ES3874	ES-Esophageal Cancer	ESCC	F	NA	NA	NA
PDXWES_ES64-P4-1	ES3875	ES-Esophageal Cancer	ESCC	F	NA	NA	NA
PDXWES_ES74-P3-1	ES3889	ES-Esophageal Cancer	ESCC	F	NA	NA	NA
PDXWES_ES81-P4-2	ES3905	ES-Esophageal Cancer	ESCC	F	NA	NA	NA
PDXWES_ES87-P23-1	ES6463	ES-Esophageal Cancer	ESCC	F	79	pT3 pN1 pMx R1 V1	NA
PDXWES_ES93-P3-1	GA3833	GA-Gastric Cancer	SCC	F	NA	NA	NA
PDXWES_ES94-P12-1	PA6468	PA-Pancreatic Cancer	ADC	F	75	pT3 N0 Mx R1	NA
PDXWES_GA112-P8-1	GA6895	GA-Gastric Cancer	ADC	F	72	IIIB	NA
PDXWES_GA116-P3-3	GA9275	GA-Gastric Cancer	ADC, mucinous and signet-ring cell carcinoma	M	72	G3; pTNM: pT4a pN3 pM1;	NA
PDXWES_GA118-P4-1	LY2310	LY-Lymphoma	EBV transformed lymphoma	M	NA	NA	NA
PDXWES_GA24-P2-3	GA13718	GA-Gastric Cancer	ADC	F	NA	NA	NA
PDXWES_GA54-P2-2	GA2253	GA-Gastric Cancer	ADC	F	76	T3N1M0	NA
PDXWES_GA86-P5-2	GA6812	GA-Gastric Cancer	NEC	F	57	IV	NA
PDXWES_GA88-P9-2	GA6817	GA-Gastric Cancer	ADC	F	61	T4bN3M0,??c	NA
PDXWES_HN18-P12-1	HN2574	HN-Head and Neck Cancer	SCC	M	65	PT3N1MX	MOD
PDXWES_HN21-P7-1	HN2577	HN-Head and Neck Cancer	SCC	F	60	PT4BN0M0	MOD
PDXWES_HN22-P10-2	HN2579	HN-Head and Neck Cancer	SCC	M	59	PT4AN0M0	MOD
PDXWES_HN23-P6-1	HN2581	HN-Head and Neck Cancer	SCC	M	57	PT4AN3M0	POOR
PDXWES_HN24-P5-2	HN2583	HN-Head and Neck Cancer	SCC	F	59	PT3N2BMX	POOR
PDXWES_HN27-P4-3	HN2590	HN-Head and Neck Cancer	HNSCC	M	54	PT2N2cm x	MOD
PDXWES_HN28-P3-1	HN2591	HN-Head and Neck Cancer	HNSCC	F	74	PT2N1MX	MOD
PDXWES_HN29-P4-1	HN2593	HN-Head and Neck Cancer	HNSCC	F	22	PT4AN2BMX	MOD
PDXWES_HN32-P7-2	HN2603	HN-Head and Neck Cancer	SCC	F	45	NA	NA
PDXWES_HN33-P4-1	HN2606	HN-Head and Neck Cancer	HNSCC	M	63	PT2N0M0	MOD
PDXWES_HN34-P3-1	HN2609	HN-Head and Neck Cancer	HNSCC	F	58	PTXNXMX	NOT EVAL
PDXWES_HN37-P4-1	HN2621	HN-Head and Neck Cancer	HNSCC	M	57	PT1N2BMX	NOT EVAL
PDXWES_HN38-P4-1	HN2622	HN-Head and Neck Cancer	SCC	F	49	PT3N3MX	POOR
PDXWES_HN43-P1-1	HN3472	HN-Head and Neck Cancer	SCC	M	75	NA	NA
PDXWES_HN45-P2-1	HN3502	HN-Head and Neck Cancer	NA	F	47	NA	NA
PDXWES_HN55-P2-1	HN3615	HN-Head and Neck Cancer	HNSCC	F	58	NA	NA
PDXWES_HN59-P2-1	HN3711	HN-Head and Neck Cancer	HNSCC	F	58	NA	NA
PDXWES_HN71-P4-1	HN9287	HN-Head and Neck Cancer	HNSCC	F	58	NA	NA
PDXWES_HN78-P5-1	HN9298	HN-Head and Neck Cancer	ADC	F	36	pT3 N3	NA
PDXWES_HN79-P3-1	HN9299	HN-Head and Neck Cancer	ADC	M	63	NA	NA
PDXWES_HN85-P3-1	ES9279	ES-Esophageal Cancer	ADC	F	73	NA	NA
PDXWES_HN86-P3-1	HN9280	HN-Head and Neck Cancer	HNSCC	M	52	NA	NA
PDXWES_KI25-P5-1	KI2479	KI-Kidney Cancer	Clear cell carcinoma	M	NA	NA	NA
PDXWES_KI27-P5-1	KI9307	KI-Kidney Cancer	RCC	F	45	NA	NA
PDXWES_KI28-P8-1	KI9309	KI-Kidney Cancer	Clear cell carcinoma	F	68	NA	NA
PDXWES_KI29-P4-1	KI9310	KI-Kidney Cancer	NA	M	81	NA	NA
PDXWES_KI31-P3-1	KI9316	KI-Kidney Cancer	RCC	M	48	NA	NA
PDXWES_LI100-P6-1	LI6700	LI-Liver Cancer	HCC	F	42	NA	III
PDXWES_LI110-P9-1	GA2842	GA-Gastric Cancer	ADC	F	NA	NA	NA
PDXWES_LI111-P5-1	GL6602	GL-Gallbladder Cancer	ADC	F	77	NA	NA
PDXWES_LI112-P7-1	LI6636	LI-Liver Cancer	HCC	M	62	NA	II-III
PDXWES_LI113-P7-1	LI6710	LI-Liver Cancer	NA	F	32	NA	II
PDXWES_LI23-P4-2	LI1099	LI-Liver Cancer	HCC	M	54	NA	NA
PDXWES_LI36-P5-1	LI2893	LI-Liver Cancer	HCC	F	NA	pT4N0	II
PDXWES_LI40-P6-1	LI3243	LI-Liver Cancer	HCC	M	38	NA	NA
PDXWES_LI52-P4-1	LI6296	LI-Liver Cancer	HCC	M	46	NA	NA
PDXWES_LI53-P4-1	LI6297	LI-Liver Cancer	HCC	F	43	NA	III
PDXWES_LI57-P4-1	LI6605	LI-Liver Cancer	HCC	F	51	NA	II
PDXWES_LI61-P7-1	LI6612	LI-Liver Cancer	HCC	M	55	NA	II
PDXWES_LI63-P5-1	LI6616	LI-Liver Cancer	HCC	F	45	NA	II-III
PDXWES_LI64-P5-1	LI6617	LI-Liver Cancer	HCC	M	35	NA	III
PDXWES_LI69-P10-1	LI6649	LI-Liver Cancer	HCC	F	48	NA	II
PDXWES_LI70-P8-1	LI6650	LI-Liver Cancer	HCC	M	67	NA	II-III
PDXWES_LI73-P5-2	LI6656	LI-Liver Cancer	HCC	M	44	NA	II
PDXWES_LI75-P4-1	LI6662	LI-Liver Cancer	HCC	M	76	NA	II
PDXWES_LI84-P5-1	LI6674	LI-Liver Cancer	HCC	F	54	NA	II-III
PDXWES_LI85-P4-2	LI6675	LI-Liver Cancer	HCC	M	84	NA	NA
PDXWES_LI86-P6-1	LI6676	LI-Liver Cancer	HCC	M	48	NA	NA
PDXWES_LI87-P6-1	LI6677	LI-Liver Cancer	HCC	M	45	NA	NA
PDXWES_LI97-P6-1	LI6691	LI-Liver Cancer	HCC	F	68	NA	NA
PDXWES_LI99-P5-1	LI6694	LI-Liver Cancer	HCC	M	51	NA	II
PDXWES_LU116-P4-1	LU2403	LU-Lung Cancer	NSCLC, ADC	F	NA	NA	NA
PDXWES_LU127-P9-1	LU2539	LU-Lung Cancer	NSCLC, ADC	M	73	NA	NA
PDXWES_LU131-P4-1	LU2639	LU-Lung Cancer	NSCLC, SCC	F	NA	NA	NA
PDXWES_LU244-P2-1	LU6266	LU-Lung Cancer	NSCLC	M	60	NA	NA
PDXWES_LU245-P3-1	LU6277	LU-Lung Cancer	NSCLC	F	55	NA	NA
PDXWES_LU273-P10-1	LU6477	LU-Lung Cancer	NSCLC, SCC	M	NA	NA	NA
PDXWES_LU274-P12-1	LU6481	LU-Lung Cancer	NSCLC, SCC	M	NA	NA	NA
PDXWES_LU288-P3-1	LU9327	LU-Lung Cancer	NSCLC, SCC	F	61	NA	NA
PDXWES_LU291-P3-1	LU9331	LU-Lung Cancer	NSCLC, SCC	F	69	NA	NA
PDXWES_LU297-P4-1	LU9342	LU-Lung Cancer	NSCLC	M	54	pT2b pN1 pM n/a	II
PDXWES_LU306-P6-1	LU9356	LU-Lung Cancer	NSCLC, SCC	F	63	NA	NA
PDXWES_LU308-P5-1	LU9358	LU-Lung Cancer	NSCLC, SCC	F	59	NA	NA
PDXWES_LU309-P3-3	LU9359	LU-Lung Cancer	NSCLC, ADC	M	77	NA	NA
PDXWES_LU310-P4-1	LU9333	LU-Lung Cancer	SCC	M	83	NA	NA
PDXWES_LU32-P1-2	LU11606	LU-Lung Cancer	NSCLC, ADC	F	65.4	NA	NA
PDXWES_LU96-P3-2	LU1452	LU-Lung Cancer	NSCLC, ADC	M	62	NA	II-III
PDXWES_LY27-P3-3	LY3463	LY-Lymphoma	B cell lymphoma	F	32	NA	NA
PDXWES_LY49-P10-1	LU6940	LU-Lung Cancer	NEC	M	NA	NA	NA
PDXWES_LY6-P1-2	LY12962	LY-Lymphoma	Non-Hodgkin's lymphoma	F	33.2	NA	NA
PDXWES_MC3-P3-1	MC3416	MC-Metastatic Carcinoma	ADC	F	48	NA	NA
PDXWES_MC5-P2-1	MC3160	MC-Metastatic Carcinoma	SCC	F	54	NA	NA
PDXWES_ME135-P2-1	ME3608	ME-Melanoma	NA	M	68	NA	NA
PDXWES_ME144-P8-1	ME6928	ME-Melanoma	Malignant melanoma	F	NA	NA	NA
PDXWES_ME148-P3-1	ME9366	ME-Melanoma	NA	F	73	NA	NA
PDXWES_ME152-P5-1	ME9370	ME-Melanoma	Malignant melanoma	F	28	NA	NA
PDXWES_ME156-P2-1	ME9374	ME-Melanoma	Malignant melanoma	M	64	NA	NA
PDXWES_ME164-P3-1	ME9382	ME-Melanoma	Malignant melanoma	F	60	NA	NA
PDXWES_ME165-P3-1	ME9384	ME-Melanoma	Malignant melanoma	F	61	NA	NA
PDXWES_ME170-P2-1	ME9389	ME-Melanoma	NA	M	67	NA	NA
PDXWES_ME171-P3-1	ME9392	ME-Melanoma	Malignant melanoma	M	81	NA	NA
PDXWES_ME174-P2-1	ME9396	ME-Melanoma	Malignant melanoma	F	79	NA	NA
PDXWES_ME176-P7-1	ME2395	ME-Melanoma	NA	M	NA	NA	NA
PDXWES_ME177-P1-1	ME3591	ME-Melanoma	Malignant melanoma	M	56	NA	NA
PDXWES_ME178-P3-1	ME9390	ME-Melanoma	Malignant melanoma	F	69	NA	NA
PDXWES_ME18-P1-1	ME12033	ME-Melanoma	NA	F	59	NA	NA
PDXWES_MK1-P2-1	SK12227	SK-Skin Cancer	Merkel cell carcinoma	F	65.6	NA	NA
PDXWES_OV19-P1-1	OV15727	OV-Ovarian Cancer	NA	F	49.4	NA	NA
PDXWES_OV53-P3-1	OV9402	OV-Ovarian Cancer	Mullerian tumor	F	40	NA	NA
PDXWES_OV59-P4-2	OV9413	OV-Ovarian Cancer	NA	F	57	NA	NA
PDXWES_OV64-P5-1	OV9422	OV-Ovarian Cancer	Mixed epithelial carcinoma	F	58	NA	NA
PDXWES_OV65-P3-1	OV9423	OV-Ovarian Cancer	NA	F	62	NA	NA
PDXWES_OV68-P3-1	OV9428	OV-Ovarian Cancer	NA	F	51	NA	NA
PDXWES_OV72-P3-1	OV9408	OV-Ovarian Cancer	NA	F	NA	NA	NA
PDXWES_PA100-P3-1	PA9446	PA-Pancreatic Cancer	ADC	F	66	NA	NA
PDXWES_PA101-P3-1	PA9447	PA-Pancreatic Cancer	ADC	F	64	NA	NA
PDXWES_PA104-P3-1	PA9450	PA-Pancreatic Cancer	ADC	F	75	pT3 pN1 pM n/a;	NA
PDXWES_PA106-P3-1	PA9454	PA-Pancreatic Cancer	Ductal ADC	F	60	pT3 Pn1	NA
PDXWES_PA107-P4-1	PA9444	PA-Pancreatic Cancer	NA	F	81	NA	NA
PDXWES_PA108-P3-1	PA9452	PA-Pancreatic Cancer	ADC	F	83	pT3 pN0;	G3
PDXWES_PA54-P9-1	PA2566	PA-Pancreatic Cancer	ADC	F	NA	NA	NA
PDXWES_PA55-P8-1	PA2637	PA-Pancreatic Cancer	ADC	F	NA	NA	NA
PDXWES_PA96-P3-2	PA9440	PA-Pancreatic Cancer	NA	F	71	NA	NA
PDXWES_PA98-P3-1	PA9442	PA-Pancreatic Cancer	ADC	F	72	NA	NA
PDXWES_PA99-P4-1	PA9445	PA-Pancreatic Cancer	ADC	F	63	NA	NA
PDXWES_SA165-P1-1	SA4098	SA-Sarcoma	synovial sarcoma	F	36	NA	NA
PDXWES_SA166-P0-1	SA4196	SA-Sarcoma	synovial sarcoma	M	48	NA	NA
PDXWES_SA32-P1-1	SA13121	SA-Sarcoma	Rhabdomyosarcoma	M	NA	NA	NA
PDXWES_SA37-P3-1	SA13226	SA-Sarcoma	Soft Tissue Sarcoma	M	55.3	NA	NA
PDXWES_SA69-P15-1	SA2398	SA-Sarcoma	NA	F	NA	NA	NA
PDXWES_SA74-P3-1	SA3313	SA-Sarcoma	Osteosarcoma	M	20	NA	NA
PDXWES_SA77-P3-1	SA3838	SA-Sarcoma	Osteosarcoma	F	NA	NA	NA
PDXWES_SA96-P4-2	SA4083	SA-Sarcoma	Osteosarcoma	F	45	NA	NA
PDXWES_UT6-P6-1	UT3705	UT-Uterine Cancer	Endometrioid ADC	F	54	NA	NA
PDXWES_XX1-P9-1	UT2449	UT-Uterine Cancer	Endometrial ADC	F	64	Stage 1	G1
PDXWES_XX2-P8-1	CR2654	CR-Colorectal Cancer	Mucinous ADC	M	45	ypT3N1M1	NA
